# Supplementary material for: Population Genetic Analysis of Modern and Ancient DNA Variations Yields New Insights Into the Formation, Genetic Structure, and Phylogenetic Relationship of Northern Han Chinese
Source: Front Genet. 2019 Oct 30;10:1045. doi: 10.3389/fgene.2019.01045 (PMC6832103; doi:10.3389/fgene.2019.01045)
Supplement: Supplementary file 2 [file Table_1.xlsx]

## Sheet: Sheet1
Table S1. The p values of Hardy-Weinberg equilibrium and Linkage Disequilibrium among 23 autosomal STRs included in the Huaxia Platinum System in Sinitic-speaking Han Chinese populations residing in Shanxi province.
Loci	CSF1PO	D10S1248	D12S391	D13S317	D16S539	D18S51	D19S433	D1S1656	D21S11	D22S1045	D2S1338	D2S441	D3S1358	D5S818	D6S1043	D7S820	D8S1179	FGA	PentaD	PentaE	TH01	TPOX	vWA
CSF1PO
D10S1248	0.15554
D12S391	0.57416	0.78802
D13S317	0.02129	0.86624	0.90653
D16S539	0.67832	0.09495	0.04802	0.75406
D18S51	0.22604	0.07802	0.95564	0.63525	0.45297
D19S433	0.92208	0.49139	0.17792	0.4504	0.75822	0.03238
D1S1656	0.42307	0.2102	0.51406	0.60337	0.0795	0.18277	0.64396
D21S11	0.00188	0.91871	0.23782	0.72653	0.22485	0.27188	0.18416	0.6095
D22S1045	0.16772	0.70287	0.49099	0.14901	0.48723	0.92941	0.7602	0.71337	0.76713
D2S1338	0.53505	0.22703	0.02515	0.62198	0.29832	0.91168	0.15762	0.23228	0.16119	0.75158
D2S441	0.53257	0.28208	0.03347	0.82327	0.45634	0.23416	0.55149	0.47396	0.22119	0.4705	0.40396
D3S1358	0.36644	0.18881	0.66634	0.56762	0.30792	0.64079	0.67376	0.21644	0.31465	0.02248	0.19059	0.31337
D5S818	0.76168	0.3202	0.54188	0.98446	0.74139	0.64376	0.6704	0.22426	0.12307	0.69931	0.6496	0.11752	0.57812
D6S1043	0.83238	0.69594	0.08257	0.08584	0.11238	0.41624	0.79515	0.07842	0.19495	0.49436	0.82396	0.08446	0.43594	0.04792
D7S820	0.7899	0.85079	0.41901	0.68188	0.31287	0.47396	0.0703	0.00683	0.89386	0.40693	0.0901	0.27644	0.54386	0.1502	0.85772
D8S1179	0.6804	0.0902	0.42416	0.1398	0.33149	0.23416	0.73673	0.00752	0.48406	0.53366	0.00515	0.20554	0.59386	0.2704	0.16832	0.96554
FGA	0.01921	0.52495	0.08079	0.73871	0.05921	0.25465	0.15129	0.20733	0.60356	0.6397	0.14624	0.87129	0.7096	0.72505	0.62802	0.06505	0.87297
PentaD	0.60772	0.69495	0.66861	0.21515	0.38941	0.18723	0.47109	0.91673	0.79634	0.66822	0.24822	0.95733	0.43317	0.89683	0.21931	0.66703	0.23564	0.24416
PentaE	0.32426	0.19149	0.46347	0.78911	0.57059	0.32891	0.11495	0.12693	0.30436	0.27851	0.25644	0.45178	0.53129	0.45653	0.05782	0.47505	0.23356	0.27386	0.83099
TH01	0.84079	0.46376	0.96465	0.64782	0.2797	0.54267	0.01149	0.84822	0.48812	0.41545	0.41564	0.31436	0.39812	0.90545	0.19287	0.7295	0.81703	0.66347	0.25356	0.20901
TPOX	0.98614	0.89079	0.61386	0.06089	0.24782	0.50634	0.2603	0.98743	0.28762	0.32485	0.84851	0.27673	0.94099	0.72832	0.3801	0.29218	0.66218	0.12663	0.67614	0.85554	0.24663
vWA	0.34842	0.92347	0.82653	0.59861	0.5404	0.3803	0.52653	0.10832	0.57238	0.20386	0.76545	0.26257	0.5498	0.16416	0.05386	0.84901	0.4299	0.96465	0.15752	0.98149	0.61713	0.88089
p_HWE	0.46921	0.4198	0.62218	0.2495	0.95861	0.16307	0.78168	0.27604	0.34178	0.09505	0.69554	0.03723	0.96475	0.79297	0.78525	0.77485	0.39267	0.74079	0.77	0.03733	0.98822	0.85891	1
