# Supplementary material for: Population Genetic Analysis of Modern and Ancient DNA Variations Yields New Insights Into the Formation, Genetic Structure, and Phylogenetic Relationship of Northern Han Chinese
Source: Front Genet. 2019 Oct 30;10:1045. doi: 10.3389/fgene.2019.01045 (PMC6832103; doi:10.3389/fgene.2019.01045)
Supplement: Supplementary file 3 [file Table_2.xlsx]

## Sheet: Sheet1
Table S2. The allele frequency distribution of 23 autosomal STRs included in the Huaxia Platinum System in Shanxi Han population.
Allele	CSF1PO	D10S1248	D12S391	D13S317	D16S539	D18S51	D19S433	D1S1656	D21S11	D22S1045	D2S1338	D2S441	D3S1358	D5S818	D6S1043	D7S820	D8S1179	FGA	PentaD	PentaE	TH01	TPOX	vWA
5				0.000323834															0.00129534	0.052785		0.000161917
6				0.000161917										0.000161917		0.000161917			0.00388601		0.103303	0.000161917
7	0.00129534			0.00113342										0.0197539		0.00113342			0.00356218	0.00372409	0.250324	0.000647668
8	0.00340026	0.00161917		0.260201	0.00971503	0.000323834						0.000323834		0.00178109	0.000323834	0.141354	0.00161917		0.0433938	0.00599093	0.0548899	0.530926
8.1												0.000323834				0.000485751
9	0.0411269	0.000485751		0.130343	0.301004	0.000647668	0.000161917	0.000161917				0.000809585		0.0647668	0.00161917	0.0631477			0.313957	0.00874352	0.531898	0.124028
9.1												0.0250972				0.00145725
9.2																0.000161917
9.3																					0.0427461
10	0.238828	0.000809585		0.145887	0.113666	0.00210492		0.00113342		0.000161917		0.254534		0.189929	0.0309262	0.162403	0.0947215		0.113666	0.045013	0.0165155	0.0184585
10.1												0.00113342				0.00145725
10.2							0.000161917
11	0.242876	0.00420984		0.251781	0.240123	0.00242876	0.00340026	0.0625		0.240609		0.340026	0.000161917	0.345531	0.0994171	0.330959	0.0767487		0.163374	0.124514	0.000323834	0.294041
11.1																0.000485751
11.2							0.000161917												0.000161917
11.3												0.0304404							0.000161917
11.4																				0.000485751
12	0.386496	0.0718912		0.162241	0.215512	0.0322215	0.0333549	0.0440415		0.00518135		0.17908	0.000485751	0.235589	0.137306	0.254696	0.132448		0.173575	0.106056		0.0301166	0.000161917
12.1	0.000161917
12.2							0.00404793
12.3												0.000971503			0.000161917	0.000161917
13	0.0725389	0.380505		0.0383744	0.105246	0.207416	0.28206	0.101036		0.00599093		0.0225065	0.000647668	0.131315	0.127105	0.0378886	0.228303		0.130505	0.0474417		0.00113342	0.00113342
13.2							0.0430699
13.3																							0.000161917
14	0.011658	0.236723		0.00906736	0.0140868	0.205797	0.257448	0.0613666		0.0113342		0.130991	0.0456606	0.0102008	0.136172	0.00372409	0.200453		0.040965	0.0848446		0.000161917	0.249676
14.1												0.000485751
14.2							0.122571
14.3								0.000161917
15	0.00145725	0.200939	0.013601	0.000323834	0.000323834	0.181023	0.0642811	0.297766		0.292422		0.0127915	0.371762	0.000971503	0.0171632	0.000323834	0.172604		0.0100389	0.104598		0.000161917	0.0302785
15.2							0.141192
15.3								0.00113342
16	0.000161917	0.0856541	0.00712435	0.000161917	0.000323834	0.115933	0.0144106	0.247895		0.252915	0.00793394	0.000323834	0.328368		0.00226684		0.0796632	0.000647668	0.00145725	0.0856541			0.183452
16.1								0.000161917
16.2							0.0265544													0.000161917
16.3								0.00858161
16.4																				0.000485751
17		0.0160298	0.102008			0.0696244	0.00194301	0.0785298		0.168556	0.0625	0.000161917	0.186852		0.0399935		0.0123057	0.00178109		0.0835492			0.24919
17.2							0.00437176
17.3			0.000323834					0.0552137							0.000323834
17.4																				0.000485751
18		0.00113342	0.234618			0.0420984	0.000161917	0.0111723		0.021535	0.114313		0.0608808		0.17989		0.00113342	0.0191062		0.0807966			0.176328
18.2			0.000161917				0.000485751
18.3			0.000323834					0.0225065
18.4																				0.000809585
19			0.213731			0.0480894		0.00145725		0.00129534	0.160298		0.00518135		0.158193			0.0443653		0.0544041			0.091807
19.2							0.000161917																0.000161917
19.3								0.00420984							0.000161917			0.000161917
19.4																				0.000647668
20			0.180699			0.0356218		0.000323834			0.122085				0.0569948			0.048737		0.0497085			0.015544
20.2																		0.000161917
20.3			0.000161917					0.000647668							0.000809585
21			0.107675			0.0265544					0.0223446				0.00793394			0.105894		0.0268782			0.00194301
21.2																		0.00291451
21.3															0.00178109
22			0.0777202			0.0165155					0.0471179				0.000971503			0.164346		0.0163536			0.000161917
22.2																		0.00647668
22.3															0.000485751
23			0.0361075			0.00647668					0.217131							0.222312		0.00825777
23.1																		0.000323834
23.2																		0.0140868
24			0.0152202			0.0046956					0.158355							0.197377		0.00437176
24.2																		0.00696244
25			0.00841969			0.00178109					0.0705959							0.106056		0.00210492
25.2																		0.00291451
26			0.00210492			0.000647668			0.000323834		0.0127915							0.0435557		0.000809585
26.2																		0.000647668
27									0.00259067		0.00356218							0.00906736		0.000323834
27.2																		0.000485751
28									0.0456606		0.000647668							0.00145725
28.2									0.0111723
29									0.252915		0.000323834							0.000161917
29.2									0.00242876
30									0.296794
30.2									0.0111723
30.3									0.00485751
31									0.106541
31.2									0.0727008
31.3									0.000485751
32									0.0278497
32.1									0.000161917
32.2									0.11658
33									0.0046956
33.1									0.000323834
33.2									0.0367552
34									0.000809585
34.2									0.00420984
35.2									0.000809585
37									0.000161917
