# Supplementary material for: Population Genetic Analysis of Modern and Ancient DNA Variations Yields New Insights Into the Formation, Genetic Structure, and Phylogenetic Relationship of Northern Han Chinese
Source: Front Genet. 2019 Oct 30;10:1045. doi: 10.3389/fgene.2019.01045 (PMC6832103; doi:10.3389/fgene.2019.01045)
Supplement: Supplementary file 4 [file Table_3.xlsx]

## Sheet: Sheet1
Table S3. The pairwise Fst genetic distances between Shanxi Han and 11 Chinese populations on the basis of the raw data of 23 autosomal STRs.
Populations	Urumqi-Uyghur	Kumul-Uyghur	Xinjiang-Uyghur	Liangshan-Tibetan	Chengdu-Tibetan	Tibet-Tibetan1	Tibet-Tibetan2	Liangshan-Yi	Chengdu-Han	Wuzhong-Hui	Hainan-Han	shanxi-Han
Urumqi-Uyghur
Kumul-Uyghur	0.00141796
Xinjiang-Uyghur	0.000443256	0.00555048
Liangshan-Tibetan	0.00276022	0.00747617	0.00537945
Chengdu-Tibetan	0.00294101	0.00811675	0.00585161	0.0029874
Tibet-Tibetan1	0.0013563	0.00789438	0.00551751	0.00297698	0.00231518
Tibet-Tibetan2	0.00272511	0.00813242	0.00574464	0.00310468	0.00258647	0.00267703
Liangshan-Yi	0.00206258	0.00640169	0.00448526	0.00289838	0.00256815	0.00270613	0.00295356
Chengdu-Han	0.00259623	0.00559786	0.00312303	0.00368593	0.00327607	0.00263899	0.00433378	0.00178172
Wuzhong-Hui	0.00170212	0.00598782	0.00324245	0.00308395	0.00347128	0.00296197	0.00405	0.00233974	0.00147022
Hainan-Han	0.00242556	0.00706401	0.00451564	0.00534862	0.00509853	0.00449867	0.00647188	0.0037274	0.00204055	0.00242807
shanxi-Han	0.00318622	0.000880659	0.000501224	0.000663724	0.000642542	0.000344772	0.000812657	0.000328038	0.00019563	0.000198921	0.000463989
