# Supplementary material for: Population Genetic Analysis of Modern and Ancient DNA Variations Yields New Insights Into the Formation, Genetic Structure, and Phylogenetic Relationship of Northern Han Chinese
Source: Front Genet. 2019 Oct 30;10:1045. doi: 10.3389/fgene.2019.01045 (PMC6832103; doi:10.3389/fgene.2019.01045)
Supplement: Supplementary file 6 [file Table_5.xlsx]

## Sheet: Sheet1
Table S5. The pairwise Nei genetic distance between Shanxi Han and 61 Chinese reference populations on the basis of 19 autosomal STR variations.
pop	Reference	Abbreviation	SXH	HTU	PRDH	HNH	LSY	LST	TT	SCH1	SCH2	SCH3	CQH	GSH	IMH	HUNH	HENH1	HENH2	HBH1	HBH2	JXH	GGH	GDH	GZH	DGH	FSH	JMH	MMH	QYH	YJH	ZJH	ZQH	ZSH	SFJH	WFJH	XMH	BJH	TJH	HBH	SHH	HAH	YZH	TZH	SZH	SDH	JJH	YNH	YGH	TWH
Shanxi-Han		SXH
Hotan-Uyghur		HTU	0.08119
Pearl-River-Delta-Han	(He et al., 2018b)	PRDH	0.061559	0.036886
Hainan-Han	(Fu et al., 2017)	HNH	0.063986	0.046758	0.011223
Liangshan-Yi	(Wang et al., 2018)	LSY	0.066138	0.03788	0.020447	0.029966
Liangshan-Tibetan	(Wang et al., 2018)	LST	0.069108	0.043629	0.033888	0.041635	0.022957
Tibet-Tibetan	(Wang, 2016)	TT	0.080696	0.042514	0.034852	0.042244	0.023797	0.027248
Sichuan-Han1	(Liu, 2017)	SCH1	0.057252	0.037324	0.00431	0.01193	0.01635	0.029793	0.02866
Sichuan-Han2	(He et al., 2017b)	SCH2	0.056421	0.035769	0.002966	0.012178	0.013503	0.0266	0.026115	0.001812
Sichuan-Han3	(He et al., 2018a)	SCH3	0.054979	0.034247	0.009335	0.016167	0.01277	0.02688	0.028493	0.005998	0.004288
Chongqing-Han	(Zou et al., 2017)	CQH	0.055509	0.037013	0.004242	0.013611	0.016677	0.02795	0.02822	0.002589	0.002078	0.00481
Gansu-Han	(Zhao et al., 2015)	GSH	0.05913	0.03606	0.014928	0.024609	0.016931	0.027126	0.029349	0.011077	0.009412	0.010513	0.009269
Inner-Mongolia-Han	(Wang, 2015)	IMH	0.052677	0.032261	0.010407	0.017338	0.012738	0.025546	0.02539	0.006638	0.004708	0.005622	0.005858	0.009587
Hunan-Han	(Liu, 2017)	HUNH	0.061226	0.034845	0.003876	0.015705	0.01533	0.029324	0.029973	0.003463	0.002744	0.006224	0.003639	0.009923	0.007263
Henan-Han1	(Liu, 2017)	HENH1	0.058097	0.034183	0.0161	0.024687	0.017461	0.029187	0.028591	0.010762	0.009509	0.009338	0.011117	0.013469	0.007634	0.010528
Henan-Han2	(Wang, 2014)	HENH2	0.053225	0.032212	0.012726	0.021667	0.012582	0.023773	0.02459	0.00793	0.006349	0.006694	0.007865	0.010634	0.004346	0.008934	0.008761
Hubei-Han1	(Liu, 2017)	HBH1	0.053507	0.034283	0.006485	0.015758	0.012234	0.024673	0.024648	0.003653	0.002015	0.004778	0.003505	0.00971	0.004072	0.00472	0.007418	0.004708
Hubei-Han2	(Xiao et al., 2016)	HBH2	0.0534	0.032878	0.004922	0.012934	0.013011	0.025182	0.027041	0.00237	0.001395	0.003791	0.002897	0.008809	0.004005	0.002899	0.008244	0.005108	0.001821
Jiangxi-Han	(Liu, 2017)	JXH	0.056722	0.03592	0.004445	0.014043	0.017707	0.029229	0.02968	0.003717	0.002608	0.006331	0.003663	0.012039	0.007164	0.004032	0.011385	0.008231	0.004081	0.002524
Guangxi-Han	(Liu, 2017)	GGH	0.07213	0.044777	0.002955	0.014863	0.031495	0.045947	0.045054	0.009551	0.008605	0.017296	0.009602	0.023134	0.017725	0.008942	0.024771	0.020932	0.013932	0.011718	0.00999
Guangdong-Han	(2001)	GDH	0.055921	0.031592	0.003611	0.012805	0.012778	0.024284	0.025331	0.003196	0.001639	0.004473	0.002899	0.008924	0.004267	0.003133	0.009512	0.005528	0.002815	0.001866	0.0034	0.009214
Guangzhou-Han	(Liu, 2017)	GZH	0.06242	0.038263	0.00062	0.010675	0.02037	0.03361	0.035432	0.004461	0.003407	0.009765	0.004768	0.016267	0.011275	0.004448	0.016674	0.01356	0.006956	0.005197	0.004746	0.003281	0.004269
Dongguan-Han	(Liu, 2017)	DGH	0.060266	0.03942	0.002227	0.01243	0.023431	0.03335	0.037367	0.006704	0.004832	0.011145	0.006366	0.016466	0.012485	0.006389	0.017309	0.015147	0.008228	0.006855	0.005534	0.004663	0.006095	0.002057
Foshan-Han	(Liu, 2017)	FSH	0.067793	0.039472	0.002378	0.014035	0.024375	0.038151	0.039937	0.007651	0.006469	0.013465	0.007576	0.019739	0.014447	0.00722	0.021331	0.017396	0.010238	0.008451	0.007884	0.003853	0.006512	0.001844	0.004277
Jiangmen-Han	(Liu, 2017)	JMH	0.064365	0.039722	0.001341	0.011236	0.023297	0.035812	0.037192	0.006264	0.004982	0.011928	0.006238	0.017645	0.013163	0.00588	0.018878	0.016158	0.008999	0.007088	0.005864	0.003016	0.005758	0.001294	0.002793	0.002836
Maoming-Han	(Liu, 2017)	MMH	0.065297	0.040966	0.002759	0.014176	0.024628	0.039115	0.037928	0.007966	0.006026	0.012201	0.007245	0.018078	0.013933	0.007002	0.018795	0.015768	0.009487	0.00769	0.006634	0.005198	0.006214	0.00297	0.004263	0.004814	0.00415
Qingyuan-Han	(Liu, 2017)	QYH	0.06331	0.037898	0.002052	0.012521	0.022968	0.036768	0.03816	0.006755	0.005725	0.011345	0.006925	0.018739	0.013269	0.005851	0.017509	0.015753	0.009012	0.007167	0.006498	0.004749	0.006165	0.001766	0.003775	0.003767	0.002742	0.003388
Yangjiang-Han	(Liu, 2017)	YJH	0.062411	0.038197	0.001038	0.011292	0.02327	0.037036	0.037585	0.005129	0.004451	0.010944	0.005288	0.016038	0.011657	0.005325	0.017516	0.01461	0.00801	0.006036	0.005177	0.003204	0.004847	0.001151	0.002779	0.002451	0.001812	0.002967	0.002503
Zhanjiang-Han	(Liu, 2017)	ZJH	0.061978	0.043147	0.003232	0.012092	0.026752	0.038489	0.041008	0.008099	0.00704	0.014514	0.008098	0.019109	0.014629	0.008272	0.020461	0.017182	0.011103	0.008793	0.008663	0.004817	0.008469	0.003025	0.004006	0.005237	0.004022	0.004046	0.003911	0.003532
Zhaoqing-Han	(Liu, 2017)	ZQH	0.068785	0.040538	0.001527	0.013101	0.025671	0.038365	0.040473	0.007609	0.006023	0.012995	0.007004	0.018846	0.015032	0.005934	0.020583	0.01828	0.010785	0.008422	0.006804	0.002607	0.006633	0.001678	0.002671	0.002996	0.002237	0.002914	0.002811	0.002057	0.003512
Zhongshan-Han	(Liu, 2017)	ZSH	0.064961	0.040143	0.002804	0.013212	0.023228	0.036895	0.038602	0.007367	0.006508	0.012991	0.008006	0.019829	0.014215	0.006776	0.019589	0.017855	0.010095	0.00794	0.006628	0.00502	0.006691	0.001934	0.003268	0.003155	0.00268	0.004495	0.003424	0.002904	0.004988	0.003582
Fujian-Han	(Wang et al., 2014)	SFJH	0.058317	0.036048	0.006397	0.015952	0.019382	0.032758	0.033758	0.006785	0.005511	0.008422	0.006541	0.01426	0.008752	0.006881	0.01386	0.010544	0.007209	0.006059	0.006268	0.011905	0.006318	0.007018	0.007301	0.009686	0.008376	0.010134	0.008395	0.007563	0.009175	0.009365	0.010295
Western-Fujian-Han	(Zhang and Chen, 2015)	WFJH	0.059963	0.03629	0.003061	0.01192	0.016773	0.031556	0.029578	0.003451	0.002762	0.007061	0.00405	0.012582	0.007259	0.003307	0.012328	0.009517	0.004764	0.003173	0.003963	0.007027	0.003109	0.00318	0.005186	0.006122	0.004561	0.00482	0.004378	0.004072	0.006995	0.00515	0.005577	0.006321
Xiamen-Han	(Lu et al., 2017)	XMH	0.053938	0.034069	0.003329	0.01111	0.014495	0.026105	0.027671	0.00255	0.001194	0.004598	0.002558	0.009933	0.004665	0.003121	0.009484	0.006286	0.002378	0.001043	0.001864	0.009467	0.001869	0.003529	0.004767	0.00665	0.005005	0.005867	0.005658	0.004203	0.006631	0.006285	0.006222	0.005112	0.002407
Beijing-Han	(Ruan, 2015)	BJH	0.059122	0.038924	0.013483	0.024035	0.015845	0.021911	0.028273	0.009496	0.007229	0.009815	0.008468	0.010775	0.007423	0.009688	0.012488	0.007478	0.007612	0.006596	0.008882	0.023103	0.007205	0.015118	0.016575	0.018617	0.016834	0.017418	0.018441	0.015893	0.019097	0.018815	0.019129	0.011898	0.011613	0.007244
Tianjin-Han	(Chen et al., 2017)	TJH	0.051402	0.034211	0.0115	0.017953	0.014331	0.025309	0.025633	0.00597	0.004892	0.005765	0.005631	0.008666	0.004299	0.007446	0.008136	0.005119	0.003504	0.003541	0.005862	0.021077	0.005177	0.012429	0.013438	0.016903	0.014618	0.013984	0.014604	0.012441	0.015982	0.016113	0.015774	0.010211	0.008269	0.004324	0.006842
Hebei-Han	(Zhang et al., 2011)	HBH	0.06764	0.052114	0.021359	0.029023	0.025462	0.041332	0.033442	0.015199	0.014031	0.015958	0.017568	0.023621	0.015542	0.01761	0.01726	0.015935	0.01556	0.014784	0.016856	0.029184	0.015634	0.022492	0.024382	0.02867	0.024996	0.023821	0.024508	0.023679	0.026018	0.026784	0.025052	0.019372	0.016296	0.015416	0.017314	0.01482
Shanghai-Han	(Xie, 2014)	SHH	0.05439	0.032148	0.007121	0.016052	0.011618	0.025233	0.025998	0.004278	0.002974	0.004025	0.004074	0.009583	0.004969	0.005105	0.008498	0.005284	0.003033	0.002164	0.004175	0.015382	0.003194	0.007614	0.00981	0.011665	0.009265	0.009485	0.009068	0.008716	0.011639	0.011072	0.011129	0.007183	0.00558	0.002735	0.007138	0.004436	0.016008
Huaian-Han	(Yin, 2015)	HAH	0.061772	0.038217	0.014607	0.025515	0.017052	0.029209	0.032414	0.010917	0.009083	0.008937	0.009896	0.014044	0.009477	0.010347	0.013754	0.010312	0.007872	0.007606	0.009589	0.023311	0.008294	0.015348	0.01678	0.01877	0.016937	0.018792	0.017858	0.016777	0.022815	0.018764	0.019036	0.012511	0.011208	0.008233	0.010964	0.007303	0.020492	0.007365
Yangzhou-Han	(Yin, 2015)	YZH	0.056424	0.04122	0.015056	0.021409	0.016457	0.029039	0.027596	0.008888	0.007765	0.00896	0.009429	0.012721	0.007151	0.010871	0.011155	0.008865	0.006741	0.007202	0.008717	0.024929	0.008887	0.015415	0.016285	0.021383	0.018131	0.016662	0.017653	0.016649	0.019444	0.019433	0.018448	0.012037	0.01088	0.007689	0.009746	0.005609	0.016528	0.006503	0.011108
Taizhou-Han	(Yin, 2015)	TZH	0.073773	0.051887	0.023291	0.030795	0.0289	0.037417	0.035038	0.019732	0.018648	0.023473	0.021	0.028087	0.021149	0.020979	0.024932	0.020901	0.018774	0.018682	0.019294	0.030648	0.019014	0.022948	0.025366	0.028245	0.025164	0.024712	0.024175	0.024585	0.02753	0.027687	0.025514	0.026052	0.021434	0.018474	0.022031	0.021797	0.02871	0.017049	0.026135	0.022108
Suzhou-Han	(Yin, 2015)	SZH	0.056486	0.038063	0.015939	0.023388	0.016077	0.029276	0.027881	0.010931	0.009358	0.008853	0.009784	0.012879	0.006956	0.010927	0.011174	0.007825	0.007158	0.006871	0.010257	0.024778	0.008353	0.016967	0.018012	0.021676	0.018863	0.018942	0.019244	0.017673	0.02231	0.021513	0.020134	0.015098	0.011398	0.008733	0.009817	0.00646	0.018757	0.008569	0.010631	0.011473	0.024908
Shandong-Han	(Zhang, 2013)	SDH	0.053172	0.042798	0.013473	0.018934	0.014123	0.02729	0.028926	0.008366	0.007574	0.009053	0.009043	0.013806	0.008017	0.011027	0.013571	0.008564	0.00784	0.007166	0.009742	0.02195	0.008148	0.013594	0.015303	0.017785	0.015534	0.017271	0.016298	0.015426	0.016871	0.019164	0.016302	0.012231	0.010548	0.007241	0.008723	0.007719	0.016986	0.008055	0.012639	0.008547	0.025033	0.011083
Jiujiang-Han	(Yao et al., 2017)	JJH	0.05385	0.03386	0.003517	0.011753	0.012992	0.026724	0.027493	0.002254	0.000881	0.003914	0.002118	0.008367	0.003783	0.002653	0.008533	0.005544	0.001783	0.000859	0.00209	0.009885	0.001371	0.003834	0.005329	0.00701	0.00546	0.006474	0.005871	0.0048	0.007715	0.006821	0.006556	0.005023	0.002341	0.000789	0.006819	0.003907	0.014615	0.002085	0.00705	0.006575	0.018132	0.007291	0.006711
Yunnan-Han	(Huang, 2016)	YNH	0.052184	0.032376	0.004294	0.012203	0.012389	0.024218	0.026181	0.002755	0.001237	0.003877	0.002811	0.007747	0.003861	0.00293	0.007834	0.004966	0.001668	0.000753	0.002509	0.01101	0.001454	0.004775	0.006044	0.008149	0.006281	0.007004	0.006596	0.005757	0.008217	0.007882	0.00734	0.00582	0.003184	0.001071	0.006485	0.003589	0.014741	0.001933	0.007632	0.006691	0.017802	0.007039	0.00654	0.000578
Yungui-Han	(Xiang, 2016)	YGH	0.055561	0.034662	0.004168	0.013355	0.013244	0.027191	0.025578	0.002195	0.001092	0.004229	0.002291	0.00927	0.004465	0.003222	0.00868	0.005872	0.001903	0.001907	0.003343	0.010344	0.00224	0.004914	0.006117	0.008291	0.00659	0.007181	0.006948	0.005692	0.008296	0.0078	0.00809	0.005164	0.00353	0.001998	0.007079	0.004163	0.013612	0.00342	0.009058	0.006943	0.019037	0.008282	0.007431	0.001426	0.001535
Taiwan-Han	(Yao et al., 2017)	TWH	0.057652	0.033441	0.003553	0.011503	0.018923	0.030148	0.03459	0.00408	0.003407	0.006357	0.004169	0.012852	0.007458	0.004414	0.012904	0.00961	0.005674	0.003622	0.004007	0.007486	0.003575	0.003652	0.00451	0.005918	0.004698	0.005764	0.006061	0.00394	0.00697	0.005257	0.006267	0.005697	0.003427	0.002289	0.011076	0.008105	0.020562	0.005341	0.010826	0.011241	0.023116	0.012573	0.011079	0.002967	0.003415	0.004258
Xinjiang-Uyghur-1	(Jin et al., 2017)	XJU1	0.084542	0.005808	0.035441	0.047062	0.036181	0.042409	0.041405	0.036539	0.034402	0.032133	0.035954	0.034978	0.031875	0.033059	0.033723	0.033144	0.033664	0.032319	0.035339	0.043188	0.030015	0.03742	0.038688	0.037867	0.039119	0.040185	0.037808	0.037405	0.043931	0.038684	0.040467	0.035348	0.034555	0.033357	0.036997	0.034545	0.050611	0.031562	0.03651	0.039819	0.053475	0.03879	0.042563	0.033122	0.031792	0.032988	0.031828
Xinjiang-Uyghur-2	(He et al., 2017a)	XJU2	0.09504	0.008449	0.048818	0.059298	0.044946	0.049043	0.049814	0.048309	0.047007	0.045506	0.048634	0.047133	0.043365	0.045497	0.046091	0.041506	0.045214	0.044384	0.048646	0.056188	0.041611	0.05026	0.051926	0.050627	0.052085	0.054327	0.050853	0.050717	0.05866	0.052273	0.05257	0.049668	0.047168	0.046313	0.049202	0.045679	0.065384	0.043219	0.046332	0.051838	0.06086	0.047064	0.054112	0.045348	0.04386	0.045917	0.045134
Xinjiang-Uyghur-3	(Wang, 2016)	XJU3	0.114102	0.028942	0.056809	0.064925	0.055991	0.064084	0.063064	0.056656	0.054892	0.0537	0.058145	0.057942	0.052904	0.052705	0.054213	0.054875	0.054734	0.053662	0.057615	0.063625	0.050441	0.057146	0.059423	0.058025	0.059419	0.061921	0.057203	0.058079	0.064893	0.059217	0.058646	0.059503	0.056745	0.055834	0.060892	0.056713	0.070644	0.054326	0.058702	0.063418	0.072253	0.058826	0.065648	0.054197	0.053941	0.053591	0.055651
Xinjiang-Kazakh	(Zhang, 2012)	XJK	0.102085	0.022581	0.056284	0.069166	0.052138	0.052221	0.060219	0.058106	0.054309	0.053412	0.057188	0.057555	0.050572	0.054449	0.053044	0.053011	0.052308	0.052452	0.056207	0.065374	0.048255	0.056481	0.059947	0.058195	0.057235	0.05956	0.054893	0.0574	0.065882	0.059203	0.057677	0.060455	0.054604	0.053512	0.056172	0.052618	0.071063	0.049449	0.055652	0.057715	0.064927	0.059066	0.061098	0.052818	0.051446	0.055115	0.0522
Benzhen-Manchu	(Liu et al., 2013)	BZM	0.114164	0.080643	0.070137	0.076843	0.069605	0.088482	0.081044	0.066014	0.063852	0.059644	0.065675	0.06796	0.067221	0.062562	0.068199	0.065557	0.0626	0.061633	0.065011	0.08187	0.063001	0.071429	0.07239	0.075895	0.074937	0.070768	0.07246	0.072893	0.073264	0.073928	0.071316	0.064586	0.066808	0.062849	0.064798	0.061231	0.072932	0.061219	0.066427	0.066523	0.079071	0.069402	0.065005	0.063016	0.061693	0.062547	0.063808
Chengde-Manchu	(Zhao, 2016)	CDM	0.051323	0.034754	0.012019	0.019148	0.01225	0.024454	0.02592	0.006983	0.006033	0.00658	0.007065	0.009538	0.005098	0.008064	0.009733	0.005489	0.004574	0.004378	0.007274	0.021434	0.005986	0.01324	0.013908	0.018314	0.01505	0.015194	0.015589	0.013894	0.016758	0.017201	0.016851	0.010078	0.0087	0.00532	0.007989	0.00462	0.016405	0.004848	0.00904	0.006919	0.020954	0.00585	0.007879	0.004672	0.004212	0.005028	0.009254
Liaoning-Hui	(Shen, 2013)	LNH	0.056889	0.028116	0.011728	0.017804	0.013425	0.022488	0.025683	0.008169	0.007415	0.00759	0.008821	0.012209	0.007576	0.009353	0.011562	0.008572	0.007447	0.006304	0.008222	0.020786	0.005896	0.012312	0.01504	0.015466	0.014543	0.01514	0.014088	0.012821	0.017498	0.016273	0.015332	0.011291	0.009509	0.007094	0.009625	0.006961	0.019745	0.007061	0.013031	0.010671	0.023185	0.011827	0.010067	0.006638	0.006161	0.007167	0.009986
Gansu-Hui	(Hu et al., 2015)	GSH	0.063237	0.028595	0.020207	0.026381	0.021751	0.026365	0.025469	0.014753	0.01415	0.015935	0.014517	0.016032	0.013472	0.017089	0.018518	0.014175	0.014064	0.013411	0.016676	0.029435	0.013622	0.021677	0.022255	0.025728	0.022932	0.024034	0.024196	0.021684	0.026598	0.025007	0.025214	0.020101	0.017391	0.014471	0.016044	0.012212	0.026353	0.012755	0.01863	0.018091	0.027999	0.015716	0.018033	0.014043	0.013156	0.014224	0.016179
Yunnan-Bai	(Haak et al., 2015)	YNB	0.054871	0.030929	0.008697	0.015947	0.012551	0.019932	0.02249	0.005855	0.004229	0.006863	0.005937	0.011003	0.006495	0.007317	0.010143	0.006811	0.004562	0.004442	0.006935	0.016016	0.004747	0.008903	0.010084	0.012315	0.01104	0.011676	0.011301	0.010125	0.012334	0.012593	0.011639	0.011016	0.007486	0.004532	0.009171	0.00685	0.018957	0.005313	0.011858	0.010155	0.019696	0.011636	0.010012	0.004715	0.003949	0.004992	0.007119
Yunnan-Yi	(Zhang, 2017)	YNY	0.075376	0.040603	0.012286	0.025713	0.02687	0.039437	0.046649	0.016624	0.015096	0.019014	0.016803	0.0249	0.022946	0.015975	0.027334	0.026097	0.019179	0.017584	0.018403	0.015008	0.014805	0.012683	0.014378	0.014377	0.015591	0.015036	0.014489	0.013546	0.016016	0.012555	0.013493	0.021318	0.016023	0.017036	0.027435	0.024495	0.033917	0.020336	0.029048	0.0273	0.038763	0.029655	0.0275	0.016705	0.016833	0.016168	0.01538
Yunnan-Zhuang	(Zhang et al., 2017)	YNZ	0.083314	0.058307	0.010706	0.024037	0.040687	0.052903	0.055789	0.018972	0.018133	0.027526	0.020564	0.033733	0.031116	0.018996	0.037097	0.033135	0.025061	0.021889	0.019755	0.008693	0.019451	0.011006	0.012405	0.01147	0.011483	0.012945	0.012233	0.011205	0.011205	0.009764	0.013081	0.021313	0.017538	0.019173	0.034772	0.033972	0.039146	0.025881	0.036874	0.035772	0.039719	0.038773	0.033893	0.020514	0.021152	0.020693	0.016981
Yunnan-Dai	(Zhang et al., 2017)	YND	0.08368	0.062035	0.01259	0.023759	0.040316	0.061907	0.058749	0.019074	0.019453	0.025275	0.019022	0.035123	0.033477	0.018699	0.036696	0.035925	0.024237	0.021937	0.020317	0.013252	0.021162	0.012317	0.016138	0.012863	0.012891	0.015009	0.012738	0.01321	0.014291	0.013017	0.013706	0.024445	0.017782	0.019453	0.036004	0.032469	0.039928	0.024076	0.034291	0.037188	0.041163	0.036022	0.033919	0.020099	0.021544	0.02097	0.018598
Yunnan-Hani	(Zhang et al., 2017)	YNHN	0.068099	0.044387	0.017775	0.020822	0.024245	0.03591	0.044971	0.019048	0.016426	0.01943	0.020118	0.026271	0.020742	0.020376	0.028249	0.023513	0.018508	0.017324	0.020359	0.025061	0.017596	0.018287	0.01969	0.020453	0.020056	0.021382	0.019716	0.018547	0.021936	0.021622	0.021351	0.018974	0.018975	0.016162	0.024042	0.020572	0.034028	0.019241	0.025162	0.024302	0.038734	0.027831	0.022139	0.017307	0.016511	0.01684	0.016499
Yili-Xibe	(Meng, 2016)	YLXB	0.062751	0.02869	0.018031	0.029602	0.014442	0.023733	0.025346	0.012565	0.011646	0.010819	0.01262	0.015881	0.010824	0.011743	0.01386	0.011473	0.011024	0.010438	0.012981	0.028566	0.010368	0.018767	0.021718	0.022385	0.021199	0.021909	0.019081	0.02044	0.025327	0.023301	0.021736	0.016831	0.014397	0.012182	0.011788	0.010695	0.022176	0.009269	0.013307	0.013733	0.024601	0.013202	0.013984	0.010654	0.010276	0.011007	0.015749
Wu, F., Chen, M., Chao, C. & Pu, C. Study on STR markers of DNA for improving the power of identification on cases in Taiwan. Conference of Security Technology, 403–408 (2015). (2001). Linkage disequilibrium in the human genome. nature. Chen, P., Wang, B., He, G., Song, F., Luo, H., Zhang, L., Yu, J., and Han, Y. (2017). Population genetic analyses of 20 autosomal STR loci in Chinese Han populati…
[truncated: 14 more columns]
