# Supplementary material for: Population Genetic Analysis of Modern and Ancient DNA Variations Yields New Insights Into the Formation, Genetic Structure, and Phylogenetic Relationship of Northern Han Chinese
Source: Front Genet. 2019 Oct 30;10:1045. doi: 10.3389/fgene.2019.01045 (PMC6832103; doi:10.3389/fgene.2019.01045)
Supplement: Supplementary file 7 [file Table_6.xlsx]

## Sheet: Sheet1
Table S6. The Fst and p values and corresponding linearized Fst genetic distance between modern and ancient Han Chinese populations.
	Computing conventional F-Statistics from haplotype frequencies
Pop	Jiangjialiang	Sanguan	Niuheliang	Halahaigou	Dadianzi	Dashanqian	Jinggouzi	Miaozigou	Hengbei	Taojiazhai	Mougou	Tianshanbeilu	Beijing	Chifeng	China	Gansu	Guangzhou	Guizhou1	Guizhou2	Hangzhou	Heilongjiang1	Heilongjiang2	Hubei	Huize	Jinan	Laizhou	Nanjing	North	Shannxi	Shanxi	South	Taiwan1	Taiwan2	Taiwan3	Weicheng	Wuhan	Xian	Yongchuang
Jiangjialiang	0
Sanguan	0.3633	0
Niuheliang	0.09369	0.1844	0
Halahaigou	0.32651	0.52486	0.24211	0
Dadianzi	0.15296	-0.01318	-0.125	0.46188	0
Dashanqian	0.22423	0.11631	0.18182	0.62435	0.09483	0
Jinggouzi	0.70703	0.6868	0.74913	1	0.82169	0.62435	0
Miaozigou	0.14858	0.41048	-0.05882	0	0.11765	0.41304	1	0
Hengbei	0.34415	0.24541	0.25025	0.535	0.1964	0.14231	0.55417	0.40612	0
Taojiazhai	0.70703	0.25532	0.74913	1	0.67828	0.37752	1	1	0.40762	0
Mougou	0.64534	0.19083	0.64	1	0.53846	0.25517	1	1	0.3357	0	0
Tianshanbeilu	0.13808	0.37196	-0.12	0.12409	0.07809	0.3621	0.8674	-0.15385	0.37115	0.89061	0.83333	0
Beijing	0.3935	0.13674	0.29202	0.53467	0.19108	0.08432	0.51623	0.46815	0.15469	0.1806	0.13581	0.42506	0
Chifeng	0.38627	0.15722	0.26746	0.53017	0.19607	0.07445	0.43696	0.46001	0.16793	0.21685	0.17165	0.40339	0.01502	0
China	0.36072	0.07693	0.24815	0.48219	0.13387	0.05627	0.49004	0.43054	0.14458	0.13666	0.09883	0.38666	0.0309	0.06568	0
Gansu	0.35886	0.20268	0.26064	0.50373	0.2038	0.11134	0.45137	0.42958	0.15058	0.29109	0.24782	0.38107	0.02377	0.01112	0.10975	0
Guangzhou	0.39087	0.12702	0.28755	0.53261	0.1841	0.07601	0.51379	0.46523	0.14033	0.16719	0.12188	0.42215	0.00162	0.0356	0.00449	0.06183	0
Guizhou1	0.67075	0.66772	0.67085	0.77808	0.6798	0.6258	0.76189	0.75657	0.49464	0.77808	0.76648	0.71753	0.49812	0.53928	0.47229	0.48364	0.52198	0
Guizhou2	0.6267	0.62513	0.62679	0.76403	0.63668	0.5721	0.74815	0.72808	0.42885	0.76403	0.74398	0.68363	0.44154	0.48199	0.43308	0.42122	0.46655	-0.01157	0
Hangzhou	0.39141	0.14556	0.28916	0.52098	0.19843	0.08831	0.4816	0.46656	0.12714	0.18776	0.14904	0.41903	0.02977	0.06953	0.03305	0.09178	0.03731	0.3881	0.34223	0
Heilongjiang1	0.53681	0.54439	0.5089	0.67086	0.52572	0.46048	0.61556	0.62537	0.34137	0.67086	0.64714	0.57324	0.38036	0.40872	0.38516	0.35349	0.40451	0.02135	0.00848	0.28773	0
Heilongjiang2	0.54131	0.54864	0.51678	0.68207	0.53169	0.46581	0.63698	0.63308	0.35233	0.68207	0.65601	0.58211	0.37337	0.40472	0.38548	0.34315	0.40108	0.01793	0.00292	0.28798	-0.01199	0
Hubei	0.66446	0.65833	0.67389	0.80167	0.68439	0.61769	0.78785	0.77102	0.47172	0.80167	0.7842	0.72756	0.46908	0.5101	0.4514	0.45156	0.49299	-0.01321	-0.0148	0.36401	0.02032	0.01544	0
Huize	0.44876	0.15377	0.3496	0.58718	0.23992	0.11769	0.56489	0.52899	0.21309	0.17529	0.1306	0.48384	0.00608	0.01053	0.0658	0.03513	0.02946	0.59195	0.54217	0.08847	0.47871	0.47389	0.56926	0
Jinan	0.45636	0.13934	0.36001	0.58278	0.24089	0.11752	0.56842	0.53568	0.21002	0.13857	0.09737	0.49241	0.00309	0.02459	0.05448	0.05404	0.02798	0.55857	0.51386	0.06462	0.45909	0.45486	0.53753	-0.00588	0
Laizhou	0.42009	0.1383	0.30596	0.55268	0.21277	0.08152	0.48245	0.49723	0.18604	0.16346	0.12157	0.44357	0.01595	-0.00657	0.05402	0.0393	0.03096	0.55792	0.50876	0.0696	0.44444	0.44224	0.53325	0.00161	0.00901	0
Nanjing	0.36545	0.14976	0.26884	0.49776	0.18362	0.08642	0.47253	0.43858	0.13071	0.2068	0.16825	0.3945	-0.00596	0.02075	0.04983	0.01387	0.02118	0.4176	0.36546	0.02369	0.31233	0.30447	0.38999	0.02679	0.02242	0.03102	0
North	0.39502	0.13828	0.29077	0.52988	0.19504	0.08309	0.49468	0.47011	0.15038	0.1782	0.13638	0.42345	-0.00571	0.00211	0.05086	0.01568	0.02262	0.49824	0.44475	0.04045	0.38466	0.37912	0.47071	0.0007	-0.00022	0.0027	-0.00077	0
Shannxi	0.54945	0.556	0.52959	0.6908	0.5417	0.47745	0.65826	0.64255	0.35298	0.6908	0.66497	0.59389	0.37924	0.41402	0.39057	0.35028	0.407	0.00938	-0.00516	0.29364	-0.00915	-0.01607	0.00713	0.48014	0.45995	0.44995	0.30946	0.38504	0
Shanxi	0.39133	0.41032	0.33251	0.53731	0.35281	0.28818	0.44675	0.46554	0.21075	0.53731	0.50235	0.40923	0.23762	0.24216	0.29427	0.17084	0.27244	0.18383	0.13645	0.20642	0.07136	0.06221	0.16705	0.32117	0.32413	0.29724	0.18189	0.23987	0.07038	0
South	0.39702	0.12271	0.29694	0.51405	0.19452	0.08077	0.48203	0.47331	0.15215	0.14333	0.10816	0.42682	2e-05	0.03049	0.02537	0.05711	0.01371	0.41649	0.38446	0.00979	0.34078	0.33819	0.40216	0.02996	0.01564	0.02484	0.0064	0.00617	0.34294	0.2451	0
Taiwan1	0.39514	0.09626	0.28825	0.53271	0.17278	0.05865	0.51814	0.47404	0.15556	0.12876	0.08563	0.42853	0.02722	0.06426	-0.00581	0.11289	0.00391	0.51127	0.46273	0.02174	0.40391	0.40461	0.4856	0.06473	0.04857	0.04994	0.04589	0.04608	0.41081	0.30133	0.016	0
Taiwan2	0.41225	0.0935	0.30606	0.52041	0.18364	0.08503	0.51628	0.48531	0.16944	0.11321	0.07771	0.44085	0.03982	0.08528	0.00612	0.1377	0.02332	0.43993	0.41936	0.01956	0.38126	0.38353	0.43332	0.0786	0.05437	0.06501	0.05681	0.05615	0.38754	0.31765	0.01981	-0.00268	0
Taiwan3	0.41809	0.11582	0.31781	0.55706	0.20403	0.06888	0.52855	0.50124	0.16656	0.12463	0.08114	0.45533	0.02138	0.05811	-0.0017	0.10754	-0.00044	0.52474	0.47651	0.02465	0.4169	0.41711	0.49986	0.05448	0.03959	0.04255	0.04236	0.04007	0.42341	0.30889	0.013	-0.01037	0.00079	0
Weicheng	0.41323	0.12329	0.3094	0.55459	0.19797	0.08217	0.53615	0.48992	0.16629	0.14836	0.10245	0.44632	-0.008	0.02454	0.01168	0.0537	-0.0107	0.53911	0.48528	0.03583	0.42248	0.41838	0.51215	0.00939	0.00555	0.01571	0.01288	0.00712	0.42456	0.28568	0.00381	0.00769	0.02249	0.00141	0
Wuhan	0.448	0.14542	0.35881	0.56631	0.23935	0.1269	0.56631	0.52591	0.20428	0.15016	0.11285	0.48594	-0.00025	0.04875	0.0522	0.06305	0.02921	0.49128	0.4519	0.04048	0.4079	0.40183	0.47262	0.01812	0.00292	0.03686	0.01181	0.00708	0.40539	0.29457	0.00784	0.04378	0.04414	0.03701	0.00873	0
Xian	0.46741	0.16837	0.37468	0.60667	0.26126	0.14022	0.59571	0.54978	0.23456	0.18877	0.14371	0.50669	0.00888	0.02242	0.07928	0.03884	0.0405	0.60144	0.55291	0.09739	0.48965	0.48409	0.58073	-0.01342	-0.00523	0.01306	0.02909	0.00452	0.49003	0.33025	0.03554	0.07866	0.08932	0.0678	0.01657	0.01504	0
Yongchuang	0.52062	0.14221	0.42538	0.64646	0.29469	0.14579	0.62416	0.60466	0.27176	0.08623	0.04208	0.5596	0.03256	0.05613	0.05432	0.11789	0.04753	0.61506	0.57699	0.07331	0.51664	0.51675	0.60082	0.02165	0.00546	0.02429	0.05939	0.02916	0.52309	0.39308	0.02593	0.04307	0.04171	0.03431	0.02079	0.02049	0.02601	0
	FST P values
Jiangjialiang	*
Sanguan	0.00000+-0.0000	*
Niuheliang	0.21622+-0.0411	0.09009+-0.0235	*
Halahaigou	0.02703+-0.0139	0.00000+-0.0000	0.18919+-0.0286	*
Dadianzi	0.15315+-0.0273	0.57658+-0.0338	0.81081+-0.0450	0.09009+-0.0192	*
Dashanqian	0.02703+-0.0139	0.10811+-0.0618	0.08108+-0.0212	0.00000+-0.0000	0.19820+-0.0402	*
Jinggouzi	0.00000+-0.0000	0.00000+-0.0000	0.00901+-0.0091	0.00000+-0.0000	0.00000+-0.0000	0.00000+-0.0000	*
Miaozigou	0.36937+-0.0438	0.08108+-0.0286	0.99099+-0.0030	0.99099+-0.0030	0.47748+-0.0273	0.00901+-0.0091	0.00901+-0.0091	*
Hengbei	0.00000+-0.0000	0.00000+-0.0000	0.00000+-0.0000	0.00000+-0.0000	0.02703+-0.0139	0.00000+-0.0000	0.00000+-0.0000	0.00901+-0.0091	*
Taojiazhai	0.00000+-0.0000	0.01802+-0.0121	0.00000+-0.0000	0.00000+-0.0000	0.00901+-0.0091	0.00901+-0.0091	0.00000+-0.0000	0.00000+-0.0000	0.00000+-0.0000	*
Mougou	0.00000+-0.0000	0.18919+-0.0316	0.01802+-0.0121	0.00000+-0.0000	0.06306+-0.0139	0.07207+-0.0182	0.00000+-0.0000	0.01802+-0.0121	0.00901+-0.0091	0.99099+-0.0030	*
Tianshanbeilu	0.11712+-0.0360	0.01802+-0.0182	0.99099+-0.0030	0.36937+-0.0252	0.29730+-0.0360	0.00000+-0.0000	0.00000+-0.0000	0.99099+-0.0030	0.00000+-0.0000	0.00000+-0.0000	0.00000+-0.0000	*
Beijing	0.00000+-0.0000	0.00901+-0.0091	0.00000+-0.0000	0.00000+-0.0000	0.00901+-0.0091	0.09009+-0.0271	0.00000+-0.0000	0.00000+-0.0000	0.00000+-0.0000	0.00901+-0.0091	0.04505+-0.0152	0.00000+-0.0000	*
Chifeng	0.00000+-0.0000	0.00000+-0.0000	0.00000+-0.0000	0.00000+-0.0000	0.01802+-0.0121	0.05405+-0.0148	0.00000+-0.0000	0.00000+-0.0000	0.00000+-0.0000	0.00901+-0.0091	0.05405+-0.0242	0.00000+-0.0000	0.10811+-0.0182	*
China	0.00000+-0.0000	0.01802+-0.0121	0.00000+-0.0000	0.00000+-0.0000	0.00901+-0.0091	0.08108+-0.0286	0.00000+-0.0000	0.01802+-0.0121	0.00000+-0.0000	0.00000+-0.0000	0.07207+-0.0227	0.00000+-0.0000	0.00901+-0.0091	0.00000+-0.0000	*
Gansu	0.00000+-0.0000	0.00000+-0.0000	0.00000+-0.0000	0.00000+-0.0000	0.00000+-0.0000	0.03604+-0.0201	0.00000+-0.0000	0.00000+-0.0000	0.00000+-0.0000	0.00000+-0.0000	0.00000+-0.0000	0.00000+-0.0000	0.03604+-0.0148	0.16216+-0.0555	0.00000+-0.0000	*
Guangzhou	0.00000+-0.0000	0.00000+-0.0000	0.00901+-0.0091	0.00000+-0.0000	0.03604+-0.0242	0.04505+-0.0244	0.00000+-0.0000	0.00000+-0.0000	0.00000+-0.0000	0.00000+-0.0000	0.06306+-0.0194	0.00000+-0.0000	0.27027+-0.0470	0.02703+-0.0194	0.23423+-0.0338	0.00000+-0.0000	*
Guizhou1	0.00000+-0.0000	0.00000+-0.0000	0.00000+-0.0000	0.00000+-0.0000	0.00000+-0.0000	0.00000+-0.0000	0.00000+-0.0000	0.00000+-0.0000	0.00000+-0.0000	0.00000+-0.0000	0.00000+-0.0000	0.00000+-0.0000	0.00000+-0.0000	0.00000+-0.0000	0.00000+-0.0000	0.00000+-0.0000	0.00000+-0.0000	*
Guizhou2	0.00000+-0.0000	0.00000+-0.0000	0.00000+-0.0000	0.00000+-0.0000	0.00000+-0.0000	0.00000+-0.0000	0.00000+-0.0000	0.00000+-0.0000	0.00000+-0.0000	0.00000+-0.0000	0.00000+-0.0000	0.00000+-0.0000	0.00000+-0.0000	0.00000+-0.0000	0.00000+-0.0000	0.00000+-0.0000	0.00000+-0.0000	0.90090+-0.0236	*
Hangzhou	0.00000+-0.0000	0.00000+-0.0000	0.00000+-0.0000	0.00000+-0.0000	0.00901+-0.0091	0.07207+-0.0297	0.00000+-0.0000	0.00000+-0.0000	0.00901+-0.0091	0.00000+-0.0000	0.06306+-0.0273	0.00000+-0.0000	0.03604+-0.0242	0.00000+-0.0000	0.00000+-0.0000	0.00000+-0.0000	0.00000+-0.0000	0.00000+-0.0000	0.00000+-0.0000	*
Heilongjiang1	0.00000+-0.0000	0.00000+-0.0000	0.00000+-0.0000	0.00000+-0.0000	0.00000+-0.0000	0.00000+-0.0000	0.00000+-0.0000	0.00000+-0.0000	0.00000+-0.0000	0.00000+-0.0000	0.00000+-0.0000	0.00000+-0.0000	0.00000+-0.0000	0.00000+-0.0000	0.00000+-0.0000	0.00000+-0.0000	0.00000+-0.0000	0.06306+-0.0273	0.18919+-0.0550	0.00000+-0.0000	*
Heilongjiang2	0.00000+-0.0000	0.00000+-0.0000	0.00000+-0.0000	0.00000+-0.0000	0.00000+-0.0000	0.00000+-0.0000	0.00000+-0.0000	0.00000+-0.0000	0.00000+-0.0000	0.00000+-0.0000	0.00000+-0.0000	0.00000+-0.0000	0.00000+-0.0000	0.00000+-0.0000	0.00000+-0.0000	0.00000+-0.0000	0.00000+-0.0000	0.08108+-0.0417	0.35135+-0.0459	0.00000+-0.0000	0.87387+-0.0334	*
Hubei	0.00000+-0.0000	0.00000+-0.0000	0.00000+-0.0000	0.00000+-0.0000	0.00000+-0.0000	0.00000+-0.0000	0.00000+-0.0000	0.00000+-0.0000	0.00000+-0.0000	0.00000+-0.0000	0.00000+-0.0000	0.00000+-0.0000	0.00000+-0.0000	0.00000+-0.0000	0.00000+-0.0000	0.00000+-0.0000	0.00000+-0.0000	0.99099+-0.0030	0.90090+-0.0272	0.00000+-0.0000	0.08108+-0.0212	0.18018+-0.0469	*
Huize	0.00000+-0.0000	0.00000+-0.0000	0.00901+-0.0091	0.00000+-0.0000	0.00000+-0.0000	0.05405+-0.0201	0.00000+-0.0000	0.00000+-0.0000	0.00000+-0.0000	0.01802+-0.0121	0.09009+-0.0303	0.00000+-0.0000	0.19820+-0.0379	0.14414+-0.0364	0.00000+-0.0000	0.02703+-0.0139	0.02703+-0.0194	0.00000+-0.0000	0.00000+-0.0000	0.00000+-0.0000	0.00000+-0.0000	0.00000+-0.0000	0.00000+-0.0000	*
Jinan	0.00000+-0.0000	0.00000+-0.0000	0.00000+-0.0000	0.00000+-0.0000	0.00901+-0.0091	0.06306+-0.0194	0.00000+-0.0000	0.00000+-0.0000	0.00000+-0.0000	0.00000+-0.0000	0.13514+-0.0434	0.00000+-0.0000	0.31532+-0.0579	0.07207+-0.0297	0.00000+-0.0000	0.00901+-0.0091	0.00901+-0.0091	0.00000+-0.0000	0.00000+-0.0000	0.00000+-0.0000	0.00000+-0.0000	0.00000+-0.0000	0.00000+-0.0000	0.65766+-0.0238	*
Laizhou	0.00000+-0.0000	0.00000+-0.0000	0.00901+-0.0091	0.00000+-0.0000	0.01802+-0.0121	0.06306+-0.0194	0.00000+-0.0000	0.00000+-0.0000	0.00000+-0.0000	0.00901+-0.0091	0.07207+-0.0227	0.00000+-0.0000	0.07207+-0.0297	0.53153+-0.0478	0.00000+-0.0000	0.02703+-0.0139	0.00901+-0.0091	0.00000+-0.0000	0.00000+-0.0000	0.00000+-0.0000	0.00000+-0.0000	0.00000+-0.0000	0.00000+-0.0000	0.28829+-0.0572	0.08108+-0.0212	*
Nanjing	0.00000+-0.0000	0.00000+-0.0000	0.00000+-0.0000	0.00000+-0.0000	0.03604+-0.0148	0.02703+-0.0139	0.00000+-0.0000	0.00000+-0.0000	0.00000+-0.0000	0.00000+-0.0000	0.00901+-0.0091	0.00000+-0.0000	0.62162+-0.0417	0.03604+-0.0148	0.00000+-0.0000	0.09009+-0.0271	0.02703+-0.0139	0.00000+-0.0000	0.00000+-0.0000	0.02703+-0.0139	0.00000+-0.0000	0.00000+-0.0000	0.00000+-0.0000	0.00901+-0.0091	0.05405+-0.0278	0.00000+-0.0000	*
North	0.00000+-0.0000	0.00000+-0.0000	0.00000+-0.0000	0.00000+-0.0000	0.00901+-0.0091	0.06306+-0.0194	0.00000+-0.0000	0.00000+-0.0000	0.00000+-0.0000	0.00901+-0.0091	0.06306+-0.0237	0.00000+-0.0000	0.60360+-0.0576	0.29730+-0.0333	0.00000+-0.0000	0.07207+-0.0182	0.09009+-0.0271	0.00000+-0.0000	0.00000+-0.0000	0.00000+-0.0000	0.00000+-0.0000	0.00000+-0.0000	0.00000+-0.0000	0.32432+-0.0433	0.39640+-0.0474	0.30631+-0.0578	0.36036+-0.0606	*
Shannxi	0.00000+-0.0000	0.00000+-0.0000	0.00000+-0.0000	0.00000+-0.0000	0.00000+-0.0000	0.00000+-0.0000	0.00000+-0.0000	0.00000+-0.0000	0.00000+-0.0000	0.00000+-0.0000	0.00000+-0.0000	0.00000+-0.0000	0.00000+-0.0000	0.00000+-0.0000	0.00000+-0.0000	0.00000+-0.0000	0.00000+-0.0000	0.19820+-0.0402	0.47748+-0.0622	0.00000+-0.0000	0.65766+-0.0360	0.95495+-0.0151	0.19820+-0.0424	0.00000+-0.0000	0.00000+-0.0000	0.00000+-0.0000	0.00000+-0.0000	0.00000+-0.0000	*
Shanxi	0.00000+-0.0000	0.00000+-0.0000	0.00000+-0.0000	0.00000+-0.0000	0.00000+-0.0000	0.00000+-0.0000	0.00000+-0.0000	0.00000+-0.0000	0.00000+-0.0000	0.00000+-0.0000	0.00000+-0.0000	0.00000+-0.0000	0.00000+-0.0000	0.00000+-0.0000	0.00000+-0.0000	0.00000+-0.0000	0.00000+-0.0000	0.00000+-0.0000	0.00000+-0.0000	0.00000+-0.0000	0.00000+-0.0000	0.01802+-0.0121	0.00000+-0.0000	0.00000+-0.0000	0.00000+-0.0000	0.00000+-0.0000	0.00000+-0.0000	0.00000+-0.0000	0.01802+-0.0182	*
South	0.00000+-0.0000	0.00000+-0.0000	0.00000+-0.0000	0.00000+-0.0000	0.00901+-0.0091	0.07207+-0.0182	0.00000+-0.0000	0.00000+-0.0000	0.00000+-0.0000	0.00901+-0.0091	0.09910+-0.0286	0.00000+-0.0000	0.45946+-0.0164	0.02703+-0.0139	0.00000+-0.0000	0.00000+-0.0000	0.03604+-0.0201	0.00000+-0.0000	0.00000+-0.0000	0.03604+-0.0201	0.00000+-0.0000	0.00000+-0.0000	0.00000+-0.0000	0.00000+-0.0000	0.00901+-0.0091	0.01802+-0.0182	0.07207+-0.0297	0.17117+-0.0344	0.00000+-0.0000	0.00000+-0.0000	*
Taiwan1	0.00000+-0.0000	0.00000+-0.0000	0.00000+-0.0000	0.00000+-0.0000	0.00000+-0.0000	0.08108+-0.0316	0.00000+-0.0000	0.00000+-0.0000	0.00901+-0.0091	0.00000+-0.0000	0.17117+-0.0344	0.00000+-0.0000	0.03604+-0.0148	0.00000+-0.0000	0.87387+-0.0361	0.00000+-0.0000	0.23423+-0.0388	0.00000+-0.0000	0.00000+-0.0000	0.03604+-0.0148	0.00000+-0.0000	0.00000+-0.0000	0.00000+-0.0000	0.00000+-0.0000	0.00000+-0.0000	0.00000+-0.0000	0.00901+-0.0091	0.00000+-0.0000	0.00000+-0.0000	0.00000+-0.0000	0.02703+-0.0139	*
Taiwan2	0.00000+-0.0000	0.00000+-0.0000	0.00000+-0.0000	0.00000+-0.0000	0.01802+-0.0121	0.04505+-0.0152	0.00000+-0.0000	0.00000+-0.0000	0.00000+-0.0000	0.01802+-0.0121	0.17117+-0.0286	0.00000+-0.0000	0.00000+-0.0000	0.00000+-0.0000	0.06306+-0.0273	0.00000+-0.0000	0.01802+-0.0121	0.00000+-0.0000	0.00000+-0.0000	0.02703+-0.0139	0.00000+-0.0000	0.00000+-0.0000	0.00000+-0.0000	0.00000+-0.0000	0.00000+-0.0000	0.00000+-0.0000	0.00000+-0.0000	0.00000+-0.0000	0.00000+-0.0000	0.00000+-0.0000	0.00000+-0.0000	0.52252+-0.0485	*
Taiwan3	0.00000+-0.0000	0.00000+-0.0000	0.00000+-0.0000	0.00000+-0.0000	0.03604+-0.0148	0.05405+-0.0201	0.00000+-0.0000	0.00000+-0.0000	0.00000+-0.0000	0.00901+-0.0091	0.11712+-0.0305	0.00000+-0.0000	0.05405+-0.0201	0.00000+-0.0000	0.49550+-0.0390	0.00000+-0.0000	0.29730+-0.0408	0.00000+-0.0000	0.00000+-0.0000	0.02703+-0.0139	0.00000+-0.0000	0.00000+-0.0000	0.00000+-0.0000	0.00000+-0.0000	0.00000+-0.0000	0.00901+-0.0091	0.00000+-0.0000	0.01802+-0.0182	0.00000+-0.0000	0.00000+-0.0000	0.03604+-0.0148	0.95495+-0.0203	0.29730+-0.0333	*
Weicheng	0.00000+-0.0000	0.00000+-0.0000	0.00901+-0.0091	0.00000+-0.0000	0.00000+-0.0000	0.08108+-0.0212	0.00000+-0.0000	0.00000+-0.0000	0.00000+-0.0000	0.00901+-0.0091	0.09910+-0.0316	0.00000+-0.0000	0.65766+-0.0385	0.08108+-0.0163	0.09009+-0.0271	0.00000+-0.0000	0.82883+-0.0379	0.00000+-0.0000	0.00000+-0.0000	0.01802+-0.0121	0.00000+-0.0000	0.00000+-0.0000	0.00000+-0.0000	0.10811+-0.0182	0.19820+-0.0353	0.08108+-0.0286	0.10811+-0.0402	0.14414+-0.0242	0.00000+-0.0000	0.00000+-0.0000	0.26126+-0.0344	0.13514+-0.0203	0.01802+-0.0121	0.31532+-0.0365	*
Wuhan	0.00000+-0.0000	0.00000+-0.0000	0.00000+-0.0000	0.00000+-0.0000	0.02703+-0.0139	0.01802+-0.0121	0.00000+-0.0000	0.00000+-0.0000	0.00000+-0.0000	0.00901+-0.0091	0.02703+-0.0139	0.00000+-0.0000	0.35135+-0.0317	0.00000+-0.0000	0.00000+-0.0000	0.00000+-0.0000	0.00901+-0.0091	0.00000+-0.0000	0.00000+-0.0000	0.00901+-0.0091	0.00000+-0.0000	0.00000+-0.0000	0.00000+-0.0000	0.04505+-0.0152	0.23423+-0.0546	0.00000+-0.0000	0.08108+-0.0091	0.09009+-0.0271	0.00000+-0.0000	0.00000+-0.0000	0.03604+-0.0201	0.00000+-0.0000	0.00000+-0.0000	0.00000+-0.0000	0.19820+-0.0326	*
Xian	0.00000+-0.0000	0.00000+-0.0000	0.00000+-0.0000	0.00000+-0.0000	0.00901+-0.0091	0.03604+-0.0148	0.00000+-0.0000	0.00000+-0.0000	0.00000+-0.0000	0.01802+-0.0121	0.10811+-0.0297	0.00000+-0.0000	0.16216+-0.0326	0.10811+-0.0264	0.00000+-0.0000	0.00000+-0.0000	0.00000+-0.0000	0.00000+-0.0000	0.00000+-0.0000	0.00000+-0.0000	0.00000+-0.0000	0.00000+-0.0000	0.00000+-0.0000	0.92793+-0.0238	0.54054+-0.0429	0.09910+-0.0212	0.04505+-0.0203	0.28829+-0.0445	0.00000+-0.0000	0.00000+-0.0000	0.00000+-0.0000	0.00000+-0.0000	0.00000+-0.0000	0.00000+-0.0000	0.13514+-0.0203	0.02703+-0.0139	*
Yongchuang	0.00000+-0.0000	0.00000+-0.0000	0.00000+-0.0000	0.00000+-0.0000	0.00901+-0.0091	0.01802+-0.0121	0.00000+-0.0000	0.00000+-0.0000	0.00000+-0.0000	0.06306+-0.0273	0.36036+-0.0332	0.00000+-0.0000	0.01802+-0.0121	0.00000+-0.0000	0.00000+-0.0000	0.00000+-0.0000	0.00000+-0.0000	0.00000+-0.0000	0.00000+-0.0000	0.00000+-0.0000	0.00000+-0.0000	0.00000+-0.0000	0.00000+-0.0000	0.05405+-0.0201	0.19820+-0.0227	0.06306+-0.0273	0.00000+-0.0000	0.00000+-0.0000	0.00000+-0.0000	0.00000+-0.0000	0.00000+-0.0000	0.00000+-0.0000	0.00000+-0.0000	0.00000+-0.0000	0.06306+-0.0194	0.01802+-0.0121	0.03604+-0.0148	*
Matrix of Slatkin linearized FSTs
Jiangjialiang	0
Sanguan	0.57059	0
Niuheliang	0.10338	0.22609	0
Halahaigou	0.4848	1.10463	0.31944	0
Dadianzi	0.18058	0	0	0.85833	0
Dashanqian	0.28904	0.13162	0.22222	1.66204	0.10476	0
Jinggouzi	2.41338	2.19286	2.98611	0	4.60833	1.66204	0
Miaozigou	0.17451	0.6963	0	0	0.13333	0.7037	0	0
Hengbei	0.52474	0.32522	0.33377	1.15053	0.2444	0.16593	1.24302	0.68383	0
Taojiazhai	2.41338	0.34286	2.98611	0	2.10833	0.60648	0	0	0.6881	0
Mougou	1.81961	0.23584	1.77778	0	1.16667	0.34259	0	0	0.50534	0	0
Tianshanbeilu	0.1602	0.59226	0	0.14167	0.0847	0.56763	6.54167	0	0.5902	8.14167	5	0
Beijing	0.6488	0.1584	0.41246	1.14903	0.23622	0.09209	1.06709	0.88022	0.183	0.2204	0.15716	0.73932	0
Chifeng	0.62937	0.18655	0.36512	1.12841	0.24388	0.08044	0.77606	0.8519	0.20183	0.2769	0.20721	0.67613	0.01524	0
China	0.56427	0.08334	0.33006	0.93123	0.15456	0.05963	0.96096	0.75604	0.16902	0.1583	0.10967	0.63042	0.03189	0.0703	0
Gansu	0.55971	0.2542	0.35252	1.01502	0.25597	0.12529	0.82271	0.75309	0.17728	0.41062	0.32947	0.61568	0.02435	0.01125	0.12328	0
Guangzhou	0.64168	0.14551	0.4036	1.13956	0.22564	0.08226	1.05672	0.86995	0.16324	0.20075	0.1388	0.73055	0.00162	0.03691	0.00451	0.0659	0
Guizhou1	2.03725	2.00947	2.03812	3.50615	2.123	1.67239	3.19966	3.10788	0.97879	3.50615	3.2823	2.54023	0.99252	1.17049	0.89497	0.93664	1.09195	0
Guizhou2	1.67883	1.66758	1.67949	3.23777	1.75238	1.337	2.97058	2.67759	0.75086	3.23777	2.90598	2.16084	0.79063	0.93046	0.76393	0.72777	0.87461	0	0
Hangzhou	0.64315	0.17036	0.4068	1.08761	0.24756	0.09687	0.92901	0.87462	0.14566	0.23117	0.17514	0.72125	0.03069	0.07473	0.03418	0.10106	0.03876	0.63425	0.52028	0
Heilongjiang1	1.15895	1.19486	1.03624	2.03827	1.10848	0.8535	1.60122	1.66929	0.51831	2.03827	1.83395	1.34324	0.61384	0.69124	0.62643	0.54676	0.67928	0.02182	0.00856	0.40396	0
Heilongjiang2	1.18013	1.2155	1.06945	2.14537	1.13533	0.872	1.7547	1.72541	0.544	2.14537	1.90706	1.39297	0.59584	0.67988	0.62729	0.52243	0.66967	0.01826	0.00292	0.40446	0	0
Hubei	1.9803	1.92677	2.06641	4.04199	2.16844	1.61568	3.71356	3.36726	0.89293	4.04199	3.63384	2.67056	0.88354	1.04122	0.82281	0.82334	0.97233	0	0	0.57236	0.02074	0.01568	0
Huize	0.81409	0.18172	0.53752	1.42235	0.31566	0.13339	1.29827	1.12308	0.2708	0.21255	0.15022	0.93738	0.00611	0.01064	0.07043	0.0364	0.03035	1.45068	1.18422	0.09706	0.91833	0.90073	1.32157	0
Jinan	0.83946	0.16191	0.56252	1.39681	0.31734	0.13317	1.31707	1.15371	0.26586	0.16085	0.10787	0.9701	0.0031	0.02521	0.05762	0.05713	0.02878	1.26537	1.05704	0.06908	0.84875	0.83439	1.16228	0	0
Laizhou	0.72441	0.16049	0.44084	1.23555	0.27028	0.08875	0.93218	0.989	0.22855	0.19541	0.1384	0.79717	0.0162	0	0.05711	0.0409	0.03195	1.26205	1.03568	0.07481	0.79999	0.79289	1.14247	0.00161	0.00909	0
Nanjing	0.57591	0.17614	0.36769	0.99109	0.22492	0.09459	0.89583	0.78119	0.15037	0.26072	0.20229	0.65152	0	0.02119	0.05244	0.01407	0.02164	0.71703	0.57593	0.02426	0.45418	0.43775	0.63933	0.02752	0.02293	0.03201	0
North	0.65294	0.16047	0.40999	1.12711	0.2423	0.09063	0.97893	0.88718	0.177	0.21685	0.15792	0.73446	0	0.00212	0.05359	0.01593	0.02315	0.99298	0.80099	0.04216	0.62512	0.61061	0.88932	0.0007	0	0.0027	0	0
Shannxi	1.21953	1.25228	1.12581	2.23415	1.18197	0.91371	1.92622	1.79759	0.54555	2.23415	1.98478	1.46241	0.61094	0.70654	0.64087	0.53913	0.68635	0.00947	0	0.41571	0	0	0.00718	0.9236	0.85169	0.81801	0.44814	0.62611	0
Shanxi	0.64292	0.69582	0.49815	1.16129	0.54515	0.40484	0.80749	0.87103	0.26703	1.16129	1.00945	0.69272	0.31168	0.31954	0.41697	0.20603	0.37445	0.22524	0.15801	0.26011	0.07684	0.06633	0.20056	0.47312	0.47958	0.42297	0.22233	0.31557	0.07571	0
South	0.65843	0.13987	0.42236	1.05783	0.24149	0.08787	0.93061	0.89866	0.17946	0.1673	0.12128	0.74467	2e-05	0.03145	0.02603	0.06056	0.0139	0.71376	0.62458	0.00989	0.51694	0.51101	0.6727	0.03088	0.01589	0.02547	0.00645	0.00621	0.52194	0.32467	0
Taiwan1	0.65326	0.10651	0.40498	1.13999	0.20887	0.0623	1.07528	0.90128	0.18422	0.14779	0.09365	0.74988	0.02798	0.06868	0	0.12725	0.00392	1.04612	0.86128	0.02222	0.6776	0.67958	0.94401	0.06921	0.05105	0.05256	0.04809	0.04831	0.69725	0.43129	0.01626	0
Taiwan2	0.7014	0.10315	0.44105	1.0851	0.22495	0.09293	1.06732	0.9429	0.20401	0.12766	0.08426	0.78844	0.04147	0.09323	0.00615	0.15969	0.02388	0.78549	0.72223	0.01995	0.61618	0.62213	0.76466	0.08531	0.0575	0.06953	0.06024	0.05949	0.63276	0.46553	0.02021	0	0
Taiwan3	0.71849	0.13099	0.46586	1.25766	0.25633	0.07397	1.1211	1.00496	0.19985	0.14237	0.08831	0.83598	0.02184	0.06169	0	0.12049	0	1.10413	0.91026	0.02527	0.71498	0.71559	0.99946	0.05762	0.04122	0.04445	0.04423	0.04174	0.73435	0.44694	0.01317	0	0.00079	0
Weicheng	0.70424	0.14063	0.44802	1.24511	0.24684	0.08952	1.15587	0.96049	0.19945	0.17421	0.11415	0.80609	0	0.02516	0.01182	0.05675	0	1.16971	0.94281	0.03716	0.73155	0.71932	1.04982	0.00948	0.00558	0.01596	0.01305	0.00717	0.73779	0.39993	0.00382	0.00775	0.02301	0.00141	0
Wuhan	0.8116	0.17017	0.55961	1.30579	0.31466	0.14534	1.30579	1.10929	0.25672	0.17669	0.12721	0.94528	0	0.05125	0.05507	0.06729	0.03009	0.96571	0.82447	0.04219	0.6889	0.67175	0.89617	0.01845	0.00293	0.03827	0.01195	0.00713	0.68177	0.41757	0.0079	0.04579	0.04617	0.03843	0.00881	0
Xian	0.87762	0.20246	0.59917	1.54242	0.35366	0.16309	1.47349	1.22114	0.30644	0.23269	0.16782	1.02712	0.00896	0.02293	0.0861	0.04041	0.04221	1.50903	1.2367	0.1079	0.95944	0.93831	1.3851	0	0	0.01323	0.02996	0.00454	0.96091	0.49309	0.03685	0.08538	0.09808	0.07274	0.01685	0.01527	0
Yongchuang	1.08604	0.16579	0.74028	1.82851	0.41781	0.17068	1.66069	1.52945	0.37317	0.09437	0.04393	1.27065	0.03365	0.05946	0.05745	0.13365	0.04991	1.59783	1.364	0.07911	1.06885	1.06933	1.50512	0.02213	0.00549	0.0249	0.06314	0.03004	1.09683	0.64767	0.02662	0.04501	0.04352	0.03553	0.02123	0.02092	0.02671	0
