# Supplementary material for: Population Genetic Analysis of Modern and Ancient DNA Variations Yields New Insights Into the Formation, Genetic Structure, and Phylogenetic Relationship of Northern Han Chinese
Source: Front Genet. 2019 Oct 30;10:1045. doi: 10.3389/fgene.2019.01045 (PMC6832103; doi:10.3389/fgene.2019.01045)
Supplement: Supplementary file 8 [file Table_7.xlsx]

## Sheet: Sheet1
Table S7. The pairwise Fst genetic distance between Shanxi Han and other 64 populations
pop	ShanxiHan	BiakaPygmy	MbutiPygmy	Mandenka	Yoruba	BantuKenya	San	BantuSouthAfrica	Mozabite	Bedouin	Druze	Palestinian	Brahui	Balochi	Hazara	Makrani	Sindhi	Pathan	Kalash	Burusho	Han	Han-NChina	Tujia	Yi	Miao	Daur	Mongola	Hezhen	Xibo	Uygur	Oroqen	Dai	Lahu	She	Tu	Yakut	Japanese	Cambodian	Papuan	Melanesian	French	Basque	Sardinian	Italian	Orcadian	Naxi	Tuscan	Adygei	Russian
ShanxiHan	0	0.199829	0.224889	0.172811	0.174219	0.164323	0.231449	0.175417	0.109623	0.104137	0.107822	0.101952	0.0882203	0.0849589	0.0321854	0.0872196	0.0768816	0.0779	0.10732	0.0680509	0.00248608	0.00105434	0.00216679	0.00581367	0.00720394	0.00747015	0.00391177	0.00949328	0.00315592	0.0290617	0.0117385	0.0142569	0.0247908	0.0107191	0.00248261	0.0276079	0.00706284	0.0169347	0.169311	0.132902	0.107458	0.117721	0.120404	0.111257	0.11214	0.00748074	0.110521	0.0966109	0.0944032
BiakaPygmy	0.199829	0	0.0495745	0.0443112	0.0389107	0.0377974	0.0723633	0.030726	0.122395	0.1447	0.164194	0.147727	0.155988	0.154043	0.161157	0.146699	0.150783	0.158388	0.184498	0.159411	0	0.200636	0.20241	0.201273	0.205113	0.199675	0.194115	0.202949	0.194667	0.165408	0.202697	0.204665	0.211703	0.208969	0.19287	0.196	0.202933	0.19214	0.259319	0.239499	0.173441	0.182565	0.18077	0.177139	0.181375	0.202628	0.177315	0.169918	0.173356
MbutiPygmy	0.224889	0.0495745	0	0.07963	0.0748868	0.0716175	0.0944303	0.0654837	0.147651	0.16682	0.186339	0.170227	0.178925	0.177043	0.183915	0.169719	0.173858	0.181202	0.209309	0.182632	0	0.22866	0.230913	0.229901	0.233736	0.229016	0.221709	0.233018	0.223267	0.191668	0.231714	0.233529	0.242155	0.238544	0.220804	0.220633	0.227431	0.220346	0.2933	0.27344	0.196599	0.206488	0.204425	0.20342	0.206833	0.232894	0.205996	0.19411	0.196491
Mandenka	0.172811	0.0443112	0.07963	0	0.00911465	0.0153688	0.0946293	0.0147262	0.0920209	0.118079	0.137859	0.121274	0.12886	0.127235	0.134404	0.119685	0.124168	0.131208	0.15769	0.133334	0	0.171737	0.173898	0.172456	0.176517	0.17044	0.165116	0.173473	0.165764	0.13602	0.173973	0.176007	0.1827	0.180243	0.163938	0.170137	0.177115	0.163006	0.234044	0.212251	0.146872	0.155215	0.153362	0.147523	0.15291	0.173308	0.146107	0.141988	0.146677
Yoruba	0.174219	0.0389107	0.0748868	0.00911465	0	0.00898276	0.0916513	0.00794999	0.0938026	0.11977	0.13983	0.123134	0.130569	0.128688	0.13578	0.121116	0.125651	0.132887	0.159317	0.134782	0	0.17286	0.175029	0.173726	0.177819	0.171688	0.166336	0.174695	0.1669	0.137399	0.174759	0.177051	0.184008	0.18144	0.16524	0.171642	0.17832	0.164316	0.235716	0.21369	0.148958	0.157536	0.155784	0.149958	0.15496	0.174245	0.14811	0.143846	0.148768
BantuKenya	0.164323	0.0377974	0.0716175	0.0153688	0.00898276	0	0.0874184	0.00825666	0.0831022	0.106705	0.126916	0.110124	0.117206	0.115139	0.122837	0.108161	0.112501	0.119632	0.147579	0.121746	0	0.162173	0.164538	0.163378	0.167629	0.160879	0.155004	0.164208	0.15591	0.123548	0.164393	0.167014	0.174251	0.171736	0.153965	0.161399	0.169084	0.152621	0.233319	0.208537	0.13608	0.144904	0.142829	0.135944	0.141963	0.163538	0.134392	0.130128	0.135643
San	0.231449	0.0723633	0.0944303	0.0946293	0.0916513	0.0874184	0	0.0698251	0.151717	0.169789	0.189711	0.173701	0.181088	0.178641	0.186524	0.171726	0.175947	0.183269	0.213162	0.185515	0	0.236238	0.238024	0.236855	0.241675	0.23595	0.227436	0.240829	0.229741	0.193766	0.239669	0.241149	0.251942	0.246418	0.226153	0.226649	0.234253	0.226121	0.309154	0.288959	0.199248	0.209326	0.207616	0.205951	0.209183	0.240719	0.208946	0.196621	0.199055
BantuSouthAfrica	0.175417	0.030726	0.0654837	0.0147262	0.00794999	0.00825666	0.0698251	0	0.093196	0.118028	0.138522	0.121776	0.127865	0.125842	0.133325	0.118054	0.12262	0.130247	0.159369	0.132719	0	0.173851	0.176131	0.174839	0.179419	0.172676	0.166385	0.175925	0.167182	0.134436	0.176078	0.178952	0.186409	0.183678	0.165254	0.172176	0.179867	0.164606	0.247369	0.222208	0.147586	0.156691	0.155413	0.148404	0.153902	0.175661	0.146995	0.142201	0.147141
Mozabite	0.109623	0.122395	0.147651	0.0920209	0.0938026	0.0831022	0.151717	0.093196	0	0.0216195	0.0286371	0.0212436	0.0364634	0.034571	0.050515	0.0319397	0.037011	0.0367364	0.0639924	0.0435621	0	0.106127	0.110345	0.108547	0.113102	0.103254	0.0967483	0.10704	0.0970331	0.0489092	0.106824	0.112961	0.118983	0.11688	0.0972177	0.100026	0.115177	0.0983483	0.176944	0.152491	0.030591	0.037155	0.0324915	0.0281288	0.0371041	0.108452	0.0266129	0.0323495	0.0371448
Bedouin	0.104137	0.1447	0.16682	0.118079	0.11977	0.106705	0.169789	0.118028	0.0216195	0	0.0123472	0.00745191	0.0221445	0.0206255	0.0405815	0.0187627	0.0248411	0.0230672	0.0493827	0.0310875	0	0.100934	0.10551	0.103445	0.108014	0.0980855	0.0912213	0.101907	0.0916619	0.0392879	0.10134	0.107969	0.11347	0.111919	0.0916045	0.0934911	0.109978	0.092896	0.170274	0.147442	0.0186705	0.0255772	0.0209371	0.0148301	0.0249785	0.103335	0.0124569	0.0164931	0.0257089
Druze	0.107822	0.164194	0.186339	0.137859	0.13983	0.126916	0.189711	0.138522	0.0286371	0.0123472	0	0.00914969	0.0198688	0.0184085	0.0400225	0.0177272	0.023032	0.020094	0.0465107	0.0286453	0	0.104946	0.109882	0.108116	0.112386	0.10221	0.0949903	0.106547	0.095151	0.0392051	0.10529	0.112422	0.117737	0.116437	0.0951639	0.0958645	0.11367	0.0970801	0.17624	0.153113	0.0141843	0.0218614	0.0175783	0.0113852	0.0206933	0.108006	0.0092981	0.0118911	0.0215471
Palestinian	0.101952	0.147727	0.170227	0.121274	0.123134	0.110124	0.173701	0.121776	0.0212436	0.00745191	0.00914969	0	0.0179524	0.0163805	0.0370975	0.0150699	0.0203048	0.0180852	0.0448319	0.0263701	0	0.0988368	0.103636	0.101491	0.105967	0.0962234	0.0891942	0.100248	0.0894215	0.035674	0.0996473	0.10595	0.111515	0.109976	0.089358	0.0909754	0.107775	0.090765	0.168278	0.145638	0.013459	0.0205188	0.0164666	0.0101118	0.0198216	0.101823	0.00829535	0.0114561	0.0205042
Brahui	0.0882203	0.155988	0.178925	0.12886	0.130569	0.117206	0.181088	0.127865	0.0364634	0.0221445	0.0198688	0.0179524	0	0.00183424	0.0256235	0.00305783	0.00550046	0.00571109	0.0330875	0.0126352	0	0.0845977	0.0893788	0.0870492	0.0919637	0.0821699	0.0755541	0.0862358	0.0759729	0.0252534	0.0852541	0.0915926	0.0978601	0.0961181	0.0753641	0.0783764	0.0940143	0.0760232	0.16259	0.136364	0.0213387	0.031351	0.032711	0.0209128	0.0253411	0.0874357	0.0185126	0.0133594	0.021955
Balochi	0.0849589	0.154043	0.177043	0.127235	0.128688	0.115139	0.178641	0.125842	0.034571	0.0206255	0.0184085	0.0163805	0.00183424	0	0.0229948	0.00105067	0.00317553	0.00323318	0.0312247	0.0102493	0	0.0811972	0.0857753	0.0834334	0.0883205	0.0788355	0.0717638	0.0826057	0.0721671	0.0218389	0.0814613	0.0877977	0.0939801	0.0928091	0.07146	0.0750818	0.0907764	0.0723479	0.160193	0.133858	0.0197549	0.0296719	0.0311589	0.01884	0.0232209	0.0834796	0.0160507	0.0111501	0.019963
Hazara	0.0321854	0.161157	0.183915	0.134404	0.13578	0.122837	0.186524	0.133325	0.050515	0.0405815	0.0400225	0.0370975	0.0256235	0.0229948	0	0.0244799	0.0194232	0.0185923	0.0462061	0.0171488	0	0.0296175	0.0343246	0.033337	0.0376843	0.0262882	0.0218413	0.0296659	0.0229365	0.00319203	0.0284505	0.0413578	0.0483079	0.0423183	0.0240043	0.0287291	0.037298	0.0325966	0.146767	0.116173	0.0372557	0.0472763	0.0503869	0.0382354	0.0403578	0.0339487	0.0366045	0.0285825	0.0299055
Makrani	0.0872196	0.146699	0.169719	0.119685	0.121116	0.108161	0.171726	0.118054	0.0319397	0.0187627	0.0177272	0.0150699	0.00305783	0.00105067	0.0244799	0	0.00457694	0.00520832	0.0320675	0.0119879	0	0.0835122	0.0878341	0.0859513	0.0906371	0.0807617	0.0738946	0.0846232	0.0744004	0.023867	0.0835895	0.0902206	0.0961115	0.0946673	0.0737847	0.0774828	0.0930698	0.0744564	0.160728	0.13494	0.0198748	0.0295095	0.0306326	0.0189076	0.0235809	0.0857594	0.0162659	0.0116295	0.0210085
Sindhi	0.0768816	0.150783	0.173858	0.124168	0.125651	0.112501	0.175947	0.12262	0.037011	0.0248411	0.023032	0.0203048	0.00550046	0.00317553	0.0194232	0.00457694	0	0.00188968	0.0297164	0.00721329	0	0.0731114	0.0773927	0.0752712	0.0804145	0.0709923	0.0642469	0.0747387	0.0648195	0.0179975	0.0735426	0.0796646	0.0859498	0.0847072	0.064307	0.0685417	0.0822895	0.0643845	0.152624	0.126816	0.0225469	0.0329563	0.0354811	0.0226732	0.0259316	0.0755752	0.0202621	0.0144164	0.0210104
Pathan	0.0779	0.158388	0.181202	0.131208	0.132887	0.119632	0.183269	0.130247	0.0367364	0.0230672	0.020094	0.0180852	0.00571109	0.00323318	0.0185923	0.00520832	0.00188968	0	0.0284206	0.00614462	0	0.0745161	0.0791319	0.0769863	0.0819103	0.0720144	0.0652132	0.0757234	0.0656596	0.0171391	0.0745818	0.0816808	0.0878161	0.0863373	0.0655595	0.0683394	0.0838696	0.0662555	0.156246	0.1298	0.0182925	0.0284803	0.0315562	0.0185592	0.0213082	0.0772302	0.0164476	0.0110019	0.0166185
Kalash	0.10732	0.184498	0.209309	0.15769	0.159317	0.147579	0.213162	0.159369	0.0639924	0.0493827	0.0465107	0.0448319	0.0330875	0.0312247	0.0462061	0.0320675	0.0297164	0.0284206	0	0.0327105	0	0.104664	0.109754	0.107805	0.112591	0.103283	0.0954885	0.107202	0.0966912	0.0463442	0.105773	0.11306	0.1196	0.117112	0.0960897	0.0968917	0.112702	0.0970365	0.185223	0.16034	0.0444229	0.055067	0.0586022	0.0460895	0.0476215	0.108661	0.0455996	0.0373296	0.0425878
Burusho	0.0680509	0.159411	0.182632	0.133334	0.134782	0.121746	0.185515	0.132719	0.0435621	0.0310875	0.0286453	0.0263701	0.0126352	0.0102493	0.0171488	0.0119879	0.00721329	0.00614462	0.0327105	0	0	0.0652633	0.0693947	0.0671448	0.072651	0.0638164	0.0568962	0.0670844	0.0573371	0.0159101	0.0657321	0.0731336	0.0793717	0.0767615	0.0566025	0.0611108	0.0736603	0.058932	0.152603	0.126022	0.0265343	0.0374267	0.0406187	0.0277376	0.0294971	0.0675932	0.0259196	0.0180778	0.0232076
Han	0.00248608	0	0	0	0	0	0	0	0	0	0	0	0	0	0	0	0	0	0	0	0	0.00278384	0.0010574	0.00754827	0.00492975	0.0117575	0.00713709	0.0134768	0.00701474	0.0347053	0.0164432	0.00697081	0.0215745	0.00754767	0.00576943	0.0334469	0.00831697	0.0119776	0.16679	0.131249	0.113332	0.12357	0.125952	0.11698	0.118064	0.00944381	0.116318	0.102512	0.100496
Han-NChina	0.00105434	0.200636	0.22866	0.171737	0.17286	0.162173	0.236238	0.173851	0.106127	0.100934	0.104946	0.0988368	0.0845977	0.0811972	0.0296175	0.0835122	0.0731114	0.0745161	0.104664	0.0652633	0.00278384	0	0.00218728	0.00517496	0.00709154	0.00794577	0.00347273	0.00959424	0.00300107	0.0269183	0.0116531	0.0131595	0.0245739	0.0111407	0.00233308	0.0274124	0.00715283	0.0148354	0.17561	0.136465	0.104835	0.115367	0.118069	0.108224	0.109352	0.0074515	0.107468	0.0931147	0.0917727
Tujia	0.00216679	0.20241	0.230913	0.173898	0.175029	0.164538	0.238024	0.176131	0.110345	0.10551	0.109882	0.103636	0.0893788	0.0857753	0.0343246	0.0878341	0.0773927	0.0791319	0.109754	0.0693947	0.0010574	0.00218728	0	0.00634064	0.00369803	0.0109485	0.00603999	0.0127685	0.00600152	0.0311577	0.0152396	0.00811039	0.0215189	0.00864789	0.00437347	0.0318919	0.00879114	0.0121551	0.176798	0.137476	0.109606	0.120335	0.122839	0.113391	0.114473	0.00800334	0.112675	0.0987291	0.0969691
Yi	0.00581367	0.201273	0.229901	0.172456	0.173726	0.163378	0.236855	0.174839	0.108547	0.103445	0.108116	0.101491	0.0870492	0.0834334	0.033337	0.0859513	0.0752712	0.0769863	0.107805	0.0671448	0.00754827	0.00517496	0.00634064	0	0.00980214	0.0123495	0.00850925	0.0149381	0.00787056	0.03093	0.0166918	0.0162834	0.0244762	0.0153126	0.00466262	0.0311484	0.0128965	0.0165673	0.174044	0.136677	0.108017	0.118656	0.120952	0.1113	0.112851	0.00536962	0.11062	0.0968572	0.0950066
Miao	0.00720394	0.205113	0.233736	0.176517	0.177819	0.167629	0.241675	0.179419	0.113102	0.108014	0.112386	0.105967	0.0919637	0.0883205	0.0376843	0.0906371	0.0804145	0.0819103	0.112591	0.072651	0.00492975	0.00709154	0.00369803	0.00980214	0	0.0155044	0.0112446	0.0179304	0.0112321	0.0354463	0.0207224	0.00965188	0.0239763	0.0117144	0.00908914	0.0366071	0.0135502	0.0136148	0.179441	0.13945	0.112433	0.123311	0.125754	0.116441	0.117267	0.0128009	0.116011	0.101657	0.0998452
Daur	0.00747015	0.199675	0.229016	0.17044	0.171688	0.160879	0.23595	0.172676	0.103254	0.0980855	0.10221	0.0962234	0.0821699	0.0788355	0.0262882	0.0807617	0.0709923	0.0720144	0.103283	0.0638164	0.0117575	0.00794577	0.0109485	0.0123495	0.0155044	0	0.00205319	0.00484998	0.00317283	0.0241949	0.00308079	0.0233713	0.0332213	0.0202849	0.00728605	0.0170637	0.0103889	0.0232115	0.176967	0.139549	0.101048	0.1122	0.11518	0.10481	0.10575	0.014707	0.104058	0.0899095	0.0874424
Mongola	0.00391177	0.194115	0.221709	0.165116	0.166336	0.155004	0.227436	0.166385	0.0967483	0.0912213	0.0949903	0.0891942	0.0755541	0.0717638	0.0218413	0.0738946	0.0642469	0.0652132	0.0954885	0.0568962	0.00713709	0.00347273	0.00603999	0.00850925	0.0112446	0.00205319	0	0.00465746	0.000608174	0.0194462	0.0040753	0.0176667	0.0280498	0.0152464	0.00299944	0.0163405	0.0078221	0.0175564	0.170689	0.133073	0.0937394	0.104145	0.107263	0.097048	0.0976203	0.00956903	0.0958548	0.0823675	0.0804769
Hezhen	0.00949328	0.202949	0.233018	0.173473	0.174695	0.164208	0.240829	0.175925	0.10704	0.101907	0.106547	0.100248	0.0862358	0.0826057	0.0296659	0.0846232	0.0747387	0.0757234	0.107202	0.0670844	0.0134768	0.00959424	0.0127685	0.0149381	0.0179304	0.00484998	0.00465746	0	0.00589019	0.0276856	0.00512382	0.0255808	0.0353972	0.0217076	0.00997295	0.0192583	0.011882	0.0246253	0.180457	0.143098	0.105663	0.116672	0.119587	0.109352	0.110309	0.0169022	0.108517	0.0944042	0.0915214
Xibo	0.00315592	0.194667	0.223267	0.165764	0.1669	0.15591	0.229741	0.167182	0.0970331	0.0916619	0.095151	0.0894215	0.0759729	0.0721671	0.0229365	0.0744004	0.0648195	0.0656596	0.0966912	0.0573371	0.00701474	0.00300107	0.00600152	0.00787056	0.0112321	0.00317283	0.000608174	0.00589019	0	0.0199332	0.00583307	0.0181182	0.0278557	0.0152197	0.00318202	0.0183622	0.00719161	0.0177104	0.172303	0.134621	0.0940423	0.105087	0.107837	0.0971756	0.0988538	0.00984751	0.0961054	0.0829316	0.0810381
Uygur	0.0290617	0.165408	0.191668	0.13602	0.137399	0.123548	0.193766	0.134436	0.0489092	0.0392879	0.0392051	0.035674	0.0252534	0.0218389	0.00319203	0.023867	0.0179975	0.0171391	0.0463442	0.0159101	0.0347053	0.0269183	0.0311577	0.03093	0.0354463	0.0241949	0.0194462	0.0276856	0.0199332	0	0.0270002	0.0387605	0.0467222	0.0395767	0.021178	0.0277015	0.0346615	0.0296424	0.155401	0.120742	0.0360041	0.0464045	0.0500206	0.0373007	0.0393995	0.0314106	0.0358095	0.0279085	0.0287174
Oroqen	0.0117385	0.202697	0.231714	0.173973	0.174759	0.164393	0.239669	0.176078	0.106824	0.10134	0.10529	0.0996473	0.0852541	0.0814613	0.0284505	0.0835895	0.0735426	0.0745818	0.105773	0.0657321	0.0164432	0.0116531	0.0152396	0.0166918	0.0207224	0.00308079	0.0040753	0.00512382	0.00583307	0.0270002	0	0.0278035	0.0375458	0.0250976	0.0114396	0.0138909	0.0144357	0.0271364	0.179372	0.142589	0.103824	0.115131	0.117914	0.107774	0.108365	0.0186354	0.107582	0.0927744	0.0891211
Dai	0.0142569	0.204665	0.233529	0.176007	0.177051	0.167014	0.241149	0.178952	0.112961	0.107969	0.112422	0.10595	0.0915926	0.0877977	0.0413578	0.0902206	0.0796646	0.0816808	0.11306	0.0731336	0.00697081	0.0131595	0.00811039	0.0162834	0.00965188	0.0233713	0.0176667	0.0255808	0.0181182	0.0387605	0.0278035	0	0.0223193	0.0140406	0.0157721	0.0431527	0.0192768	0.00818332	0.178091	0.13796	0.112775	0.123546	0.125593	0.116729	0.117852	0.0186012	0.11607	0.101711	0.100759
Lahu	0.0247908	0.211703	0.242155	0.1827	0.184008	0.174251	0.251942	0.186409	0.118983	0.11347	0.117737	0.111515	0.0978601	0.0939801	0.0483079	0.0961115	0.0859498	0.0878161	0.1196	0.0793717	0.0215745	0.0245739	0.0215189	0.0244762	0.0239763	0.0332213	0.0280498	0.0353972	0.0278557	0.0467222	0.0375458	0.0223193	0	0.0300725	0.0253861	0.0511811	0.0308897	0.0223742	0.188507	0.150629	0.118531	0.129824	0.131208	0.122762	0.124027	0.0264265	0.1226	0.108054	0.106703
She	0.0107191	0.208969	0.238544	0.180243	0.18144	0.171736	0.246418	0.183678	0.11688	0.111919	0.116437	0.109976	0.0961181	0.0928091	0.0423183	0.0946673	0.0847072	0.0863373	0.117112	0.0767615	0.00754767	0.0111407	0.00864789	0.0153126	0.0117144	0.0202849	0.0152464	0.0217076	0.0152197	0.0395767	0.0250976	0.0140406	0.0300725	0	0.0135589	0.0409459	0.016431	0.0186765	0.183619	0.14391	0.116699	0.127179	0.129447	0.121011	0.121961	0.0174529	0.120564	0.106042	0.104191
Tu	0.00248261	0.19287	0.220804	0.163938	0.16524	0.153965	0.226153	0.165254	0.0972177	0.0916045	0.0951639	0.089358	0.0753641	0.07146	0.0240043	0.0737847	0.064307	0.0655595	0.0960897	0.0566025	0.00576943	0.00233308	0.00437347	0.00466262	0.00908914	0.00728605	0.00299944	0.00997295	0.00318202	0.021178	0.0114396	0.0157721	0.0253861	0.0135589	0	0.023723	0.00975175	0.0158788	0.168503	0.131305	0.0947632	0.105295	0.107976	0.0977938	0.0989743	0.00669573	0.0962737	0.0834191	0.0822328
Yakut	0.0276079	0.196	0.220633	0.170137	0.171642	0.161399	0.226649	0.172176	0.100026	0.0934911	0.0958645	0.0909754	0.0783764	0.0750818	0.0287291	0.0774828	0.0685417	0.0683394	0.0968917	0.0611108	0.0334469	0.0274124	0.0318919	0.0311484	0.0366071	0.0170637	0.0163405	0.0192583	0.0183622	0.0277015	0.0138909	0.0431527	0.0511811	0.0409459	0.023723	0	0.0297607	0.0402139	0.170986	0.138699	0.0928626	0.103339	0.106981	0.096822	0.0967716	0.0324777	0.0964599	0.083215	0.0784321
Japanese	0.00706284	0.202933	0.227431	0.177115	0.17832	0.169084	0.234253	0.179867	0.115177	0.109978	0.11367	0.107775	0.0940143	0.0907764	0.037298	0.0930698	0.0822895	0.0838696	0.112702	0.0736603	0.00831697	0.00715283	0.00879114	0.0128965	0.0135502	0.0103889	0.0078221	0.011882	0.00719161	0.0346615	0.0144357	0.0192768	0.0308897	0.016431	0.00975175	0.0297607	0	0.0215228	0.169416	0.134521	0.113387	0.12346	0.125894	0.117486	0.118139	0.0145682	0.116687	0.10246	0.100256
Cambodian	0.0169347	0.19214	0.220346	0.163006	0.164316	0.152621	0.226121	0.164606	0.0983483	0.092896	0.0970801	0.090765	0.0760232	0.0723479	0.0325966	0.0744564	0.0643845	0.0662555	0.0970365	0.058932	0.0119776	0.0148354	0.0121551	0.0165673	0.0136148	0.0232115	0.0175564	0.0246253	0.0177104	0.0296424	0.0271364	0.00818332	0.0223742	0.0186765	0.0158788	0.0402139	0.0215228	0	0.164412	0.126647	0.0971893	0.107763	0.109916	0.0997951	0.101569	0.018674	0.0989454	0.0861125	0.0858861
Papuan	0.169311	0.259319	0.2933	0.234044	0.235716	0.233319	0.309154	0.247369	0.176944	0.170274	0.17624	0.168278	0.16259	0.160193	0.146767	0.160728	0.152624	0.156246	0.185223	0.152603	0.16679	0.17561	0.176798	0.174044	0.179441	0.176967	0.170689	0.180457	0.172303	0.155401	0.179372	0.178091	0.188507	0.183619	0.168503	0.170986	0.169416	0.164412	0	0.0964861	0.180611	0.191131	0.192176	0.1925	0.191209	0.178943	0.19633	0.177845	0.17486
Melanesian	0.132902	0.239499	0.27344	0.212251	0.21369	0.208537	0.288959	0.222208	0.152491	0.147442	0.153113	0.145638	0.136364	0.133858	0.116173	0.13494	0.126816	0.1298	0.16034	0.126022	0.131249	0.136465	0.137476	0.136677	0.13945	0.139549	0.133073	0.143098	0.134621	0.120742	0.142589	0.13796	0.150629	0.14391	0.131305	0.138699	0.134521	0.126647	0.0964861	0	0.155961	0.166383	0.167318	0.163873	0.164313	0.14093	0.167773	0.150595	0.148985
French	0.107458	0.173441	0.196599	0.146872	0.148958	0.13608	0.199248	0.147586	0.030591	0.0186705	0.0141843	0.013459	0.0213387	0.0197549	0.0372557	0.0198748	0.0225469	0.0182925	0.0444229	0.0265343	0.113332	0.104835	0.109606	0.108017	0.112433	0.101048	0.0937394	0.105663	0.0940423	0.0360041	0.103824	0.112775	0.118531	0.116699	0.0947632	0.0928626	0.113387	0.0971893	0.180611	0.155961	0	0.0069643	0.00916323	0.00165405	0.00398153	0.10804	0.00218096	0.00954062	0.00538778
Basque	0.117721	0.182565	0.206488	0.155215	0.157536	0.144904	0.209326	0.156691	0.037155	0.0255772	0.0218614	0.0205188	0.031351	0.0296719	0.0472763	0.0295095	0.0329563	0.0284803	0.055067	0.0374267	0.12357	0.115367	0.120335	0.118656	0.123311	0.1122	0.104145	0.116672	0.105087	0.0464045	0.115131	0.123546	0.129824	0.127179	0.105295	0.103339	0.12346	0.107763	0.191131	0.166383	0.0069643	0	0.0133124	0.00859051	0.0121395	0.118957	0.00937802	0.0187557	0.0145376
Sardinian	0.120404	0.18077	0.204425	0.153362	0.155784	0.142829	0.207616	0.155413	0.0324915	0.0209371	0.0175783	0.0164666	0.032711	0.0311589	0.0503869	0.0306326	0.0354811	0.0315562	0.0586022	0.0406187	0.125952	0.118069	0.122839	0.120952	0.125754	0.11518	0.107263	0.119587	0.107837	0.0500206	0.117914	0.125593	0.131208	0.129447	0.107976	0.106981	0.125894	0.109916	0.192176	0.167318	0.00916323	0.0133124	0	0.00727417	0.0167654	0.121424	0.00780663	0.019368	0.0201138
Italian	0.111257	0.177139	0.20342	0.147523	0.149958	0.135944	0.205951	0.148404	0.0281288	0.0148301	0.0113852	0.0101118	0.0209128	0.01884	0.0382354	0.0189076	0.0226732	0.0185592	0.0460895	0.0277376	0.11698	0.108224	0.113391	0.1113	0.116441	0.10481	0.097048	0.109352	0.0971756	0.0373007	0.107774	0.116729	0.122762	0.121011	0.0977938	0.096822	0.117486	0.0997951	0.1925	0.163873	0.00165405	0.00859051	0.00727417	0	0.00735388	0.111642	0.00163866	0.00926625	0.00920638
Orcadian	0.11214	0.181375	0.206833	0.15291	0.15496	0.141963	0.209183	0.153902	0.0371041	0.0249785	0.0206933	0.0198216	0.0253411	0.0232209	0.0403578	0.0235809	0.0259316	0.0213082	0.0476215	0.0294971	0.118064	0.109352	0.114473	0.112851	0.117267	0.10575	0.0976203	0.110309	0.0988538	0.0393995	0.108365	0.117852	0.124027	0.121961	0.0989743	0.0967716	0.118139	0.101569	0.191209	0.164313	0.00398153	0.0121395	0.0167654	0.00735388	0	0.113056	0.00852448	0.0136978	0.0078359
Naxi	0.00748074	0.202628	0.232894	0.173308	0.174245	0.163538	0.240719	0.175661	0.108452	0.103335	0.108006	0.101823	0.0874357	0.0834796	0.0339487	0.0857594	0.0755752	0.0772302	0.108661	0.0675932	0.00944381	0.0074515	0.00800334	0.00536962	0.0128009	0.014707	0.00956903	0.0169022	0.00984751	0.0314106	0.0186354	0.0186012	0.0264265	0.0174529	0.00669573	0.0324777	0.0145682	0.018674	0.178943	0.14093	0.10804	0.118957	0.121424	0.111642	0.113056	0	0.110633	0.0968726	0.0955304
Tuscan	0.110521	0.177315	0.205996	0.146107	0.14811	0.134392	0.208946	0.146995	0.0266129	0.0124569	0.0092981	0.00829535	0.0185126	0.0160507	0.0366045	0.0162659	0.0202621	0.0164476	0.0455996	0.0259196	0.116318	0.107468	0.112675	0.11062	0.116011	0.104058	0.0958548	0.108517	0.0961054	0.0358095	0.107582	0.11607	0.1226	0.120564	0.0962737	0.0964599	0.116687	0.0989454	0.19633	0.167773	0.00218096	0.00937802	0.00780663	0.00163866	0.00852448	0.110633	0	0.00774851	0.00923063
Adygei	0.0966109	0.169918	0.19411	0.141988	0.143846	0.130128	0.196621	0.142201	0.0323495	0.0164931	0.0118911	0.0114561	0.0133594	0.0111501	0.0285825	0.0116295	0.0144164	0.0110019	0.0373296	0.0180778	0.102512	0.0931147	0.0987291	0.0968572	0.101657	0.0899095	0.0823675	0.0944042	0.0829316	0.0279085	0.0927744	0.101711	0.108054	0.106042	0.0834191	0.083215	0.10246	0.0861125	0.177845	0.150595	0.00954062	0.0187557	0.019368	0.00926625	0.0136978	0.0968726	0.00774851	0	0.0118182
Russian	0.0944032	0.173356	0.196491	0.146677	0.148768	0.135643	0.199055	0.147141	0.0371448	0.0257089	0.0215471	0.0205042	0.021955	0.019963	0.0299055	0.0210085	0.0210104	0.0166185	0.0425878	0.0232076	0.100496	0.0917727	0.0969691	0.0950066	0.0998452	0.0874424	0.0804769	0.0915214	0.0810381	0.0287174	0.0891211	0.100759	0.106703	0.104191	0.0822328	0.0784321	0.100256	0.0858861	0.17486	0.148985	0.00538778	0.0145376	0.0201138	0.00920638	0.0078359	0.0955304	0.00923063	0.0118182	0
Pima	0.131754	0.267574	0.300908	0.241038	0.242523	0.240034	0.317677	0.254923	0.171036	0.161514	0.164828	0.159199	0.149029	0.146532	0.116401	0.147872	0.140039	0.140649	0.1683	0.134619	0.132427	0.136989	0.14093	0.139594	0.145072	0.133253	0.127867	0.135973	0.130593	0.121462	0.132812	0.149066	0.159052	0.149038	0.131524	0.124372	0.131252	0.142325	0.261215	0.234027	0.162383	0.174961	0.179673	0.174249	0.170059	0.144814	0.180025	0.159159	0.150128
Maya	0.0945077	0.228252	0.255871	0.202343	0.203862	0.196454	0.265362	0.209064	0.129838	0.121849	0.123815	0.119046	0.107981	0.105028	0.0774514	0.106833	0.0996106	0.0991932	0.126153	0.0940497	0.0978199	0.0958379	0.0998681	0.0991064	0.103627	0.0916858	0.0869315	0.0942857	0.0894212	0.0772068	0.0913874	0.108375	0.116261	0.107831	0.090172	0.0876635	0.0961241	0.100922	0.216549	0.18801	0.119253	0.130843	0.135836	0.126606	0.124386	0.102009	0.128593	0.114107	0.107504
Colombian	0.122671	0.259212	0.294678	0.230378	0.231531	0.227055	0.314091	0.241982	0.16103	0.153166	0.156539	0.15115	0.138884	0.135588	0.106395	0.1372	0.129329	0.129968	0.159523	0.124618	0.124694	0.127152	0.131307	0.130025	0.134957	0.122573	0.117975	0.127084	0.120706	0.109336	0.122892	0.139218	0.150482	0.139468	0.120413	0.116385	0.123512	0.131274	0.25927	0.230357	0.153375	0.166107	0.170843	0.16356	0.160242	0.13495	0.168291	0.14793	0.140703
Karitiana	0.170633	0.302474	0.34132	0.275654	0.277388	0.279965	0.366997	0.298339	0.205946	0.194809	0.199014	0.192693	0.184871	0.182954	0.154393	0.184282	0.176375	0.177423	0.205426	0.171108	0.169275	0.181594	0.184631	0.183926	0.187991	0.179185	0.172526	0.183919	0.177326	0.164985	0.178545	0.192832	0.204759	0.193131	0.175767	0.162738	0.168999	0.185822	0.299927	0.277482	0.197807	0.211772	0.21547	0.216902	0.210478	0.190932	0.22538	0.197713	0.187085
Surui	0.181193	0.309896	0.351753	0.281247	0.283047	0.285513	0.38376	0.305685	0.212191	0.202478	0.206221	0.200418	0.193311	0.189789	0.163321	0.191073	0.184088	0.185654	0.214649	0.179745	0.179332	0.193129	0.196627	0.195166	0.200057	0.19034	0.183547	0.195953	0.188407	0.174133	0.190454	0.204618	0.217948	0.20518	0.186803	0.173222	0.179084	0.196998	0.312563	0.291786	0.206064	0.21956	0.222847	0.223971	0.218577	0.203626	0.234166	0.205673	0.195449
AfricanAncestry	0.130094	0.0395811	0.0703533	0.0128024	0.00876982	0.00975128	0.0818868	0.0110389	0.0550565	0.0751193	0.0905284	0.0769181	0.0828123	0.0811018	0.0891168	0.0750902	0.0790227	0.0841379	0.108807	0.0868906	0.13502	0.127679	0.130158	0.128816	0.132705	0.125674	0.120467	0.128657	0.120683	0.0882396	0.128675	0.132204	0.138134	0.135988	0.120038	0.126174	0.135061	0.119578	0.187279	0.166911	0.0946354	0.102413	0.101789	0.0937514	0.0985031	0.128712	0.0917681	0.0908553	0.0948143
NW_European	0.10595	0.170536	0.191856	0.146738	0.148913	0.137001	0.196354	0.148126	0.0339241	0.0221904	0.0172114	0.0166123	0.0228915	0.0212873	0.038107	0.02178	0.0239178	0.0191576	0.0438735	0.0272734	0.111268	0.103897	0.108773	0.106853	0.111176	0.100431	0.0929878	0.10469	0.0936127	0.0367205	0.102821	0.111661	0.116946	0.115143	0.094186	0.091247	0.111276	0.096829	0.171059	0.150801	0.000535245	0.00837173	0.0123999	0.00366567	0.00336765	0.107104	0.00427244	0.01068	0.00473927
BeijingHan	0.000583567	0.19898	0.221064	0.175773	0.177063	0.167661	0.228469	0.177994	0.115962	0.110335	0.113352	0.10789	0.0938439	0.0909056	0.0360014	0.093222	0.0823871	0.08365	0.110912	0.0730575	0.000906919	0.000930645	0.00106706	0.0058374	0.00565683	0.0084635	0.00478732	0.0103252	0.00427969	0.0328578	0.0133252	0.0107987	0.022868	0.00841061	0.00372462	0.0297593	0.00667178	0.014775	0.161333	0.128907	0.11286	0.122486	0.124937	0.116053	0.11696	0.00771832	0.115124	0.101803	0.0997825
DenverChinese	0.00225652	0.200049	0.222041	0.176785	0.178091	0.16874	0.229243	0.17899	0.117429	0.111777	0.114842	0.109341	0.0952016	0.0922363	0.0381053	0.094595	0.0837877	0.0850779	0.112476	0.0746266	1.42348e-05	0.00254253	0.000880573	0.0071357	0.00501455	0.0111168	0.00706402	0.0129952	0.00645521	0.0349684	0.0159739	0.00753887	0.0213105	0.00768916	0.00557045	0.0329259	0.0081657	0.0123174	0.161123	0.128408	0.114517	0.124266	0.126465	0.117657	0.118684	0.0092169	0.116811	0.103462	0.101752
GujaratiIndians	0.0712053	0.155511	0.177028	0.131552	0.133242	0.121677	0.182105	0.132093	0.0487558	0.037034	0.0351791	0.032433	0.0145926	0.0120589	0.0221833	0.0144284	0.00598244	0.00734288	0.0351557	0.0103351	0.0752372	0.0688723	0.0726784	0.0705169	0.0751233	0.0674363	0.0611592	0.0708801	0.0615842	0.0214583	0.0698566	0.0743893	0.0811404	0.0791285	0.0610529	0.0653315	0.0756666	0.0594328	0.139871	0.118717	0.0343549	0.0443617	0.04737	0.0353067	0.0374613	0.0709174	0.0333569	0.0255913	0.030779
TokyoJapanese	0.00740054	0.200849	0.222937	0.17751	0.178804	0.169642	0.23052	0.179812	0.117986	0.112629	0.115802	0.110205	0.0962269	0.093098	0.0384744	0.0955538	0.0845201	0.0860478	0.113222	0.0754148	0.00848151	0.00756994	0.009044	0.013101	0.0137769	0.0106904	0.00819224	0.0121034	0.00759436	0.0357253	0.0142381	0.0192735	0.0303768	0.0166759	0.00979243	0.0298929	-7.88259e-05	0.0218627	0.162584	0.130912	0.1153	0.124917	0.127281	0.118588	0.119465	0.0148672	0.117639	0.104179	0.101944
KenyaLuhya	0.161747	0.0342614	0.0639152	0.0136816	0.00749696	0.00255406	0.0806719	0.00698003	0.0865031	0.110368	0.1293	0.113674	0.121073	0.119531	0.126589	0.112337	0.116643	0.123542	0.147287	0.125273	0.165151	0.16034	0.162231	0.161205	0.164909	0.159217	0.154369	0.161971	0.154868	0.12702	0.16236	0.164263	0.170311	0.168146	0.153511	0.159515	0.165577	0.15226	0.212304	0.195453	0.138137	0.145704	0.143774	0.137912	0.143274	0.161638	0.136081	0.132853	0.138131
Mexican	0.0655254	0.158059	0.179834	0.133238	0.134979	0.123201	0.183807	0.13336	0.0467407	0.039262	0.038853	0.0354668	0.0330656	0.0308248	0.02412	0.0315459	0.0289668	0.0271055	0.0529824	0.028285	0.0707629	0.0631475	0.0678167	0.0662013	0.0704758	0.0592139	0.0536634	0.0623501	0.0545212	0.0215717	0.0608093	0.0728335	0.0788656	0.0746801	0.0556379	0.0559011	0.0696469	0.061693	0.155723	0.130623	0.0309353	0.0387845	0.0423318	0.0325142	0.0340444	0.0671449	0.0319513	0.0301287	0.0274229
KenyaMaasai	0.130142	0.0485377	0.0737519	0.0272134	0.0248917	0.0151552	0.0845955	0.0232163	0.0538947	0.070254	0.0876497	0.0736021	0.0833263	0.0818243	0.0906901	0.0758994	0.0803094	0.0853338	0.109523	0.0882217	0.133913	0.128085	0.130552	0.129212	0.13301	0.126628	0.121464	0.129604	0.121826	0.0899646	0.129843	0.132661	0.138258	0.136388	0.120836	0.126514	0.134256	0.119934	0.181901	0.164805	0.0962957	0.10332	0.100864	0.0946842	0.101132	0.129523	0.0926726	0.0915326	0.0976283
ItalyTuscan	0.105971	0.167089	0.188533	0.142448	0.144846	0.132469	0.192882	0.143951	0.0275377	0.0140678	0.00978714	0.00895298	0.0198794	0.0183814	0.0378781	0.0184691	0.0221961	0.0181948	0.0434782	0.0267415	0.111381	0.10363	0.108733	0.10674	0.111199	0.100471	0.09322	0.104824	0.093645	0.0367197	0.103491	0.11146	0.116619	0.11509	0.0941892	0.0924639	0.111304	0.0963319	0.171145	0.150002	0.00181549	0.00845478	0.00678138	0.00103758	0.00737597	0.107071	0.000749382	0.00788654	0.00926673
NigeriaYoruba	0.171858	0.037556	0.071666	0.00864898	9.34468e-05	0.00913783	0.0881145	0.00802808	0.0956887	0.122055	0.141181	0.125257	0.132709	0.131151	0.137916	0.1238	0.128132	0.135241	0.158536	0.136824	0.1749	0.171062	0.172903	0.171599	0.175332	0.169843	0.165033	0.172603	0.165478	0.138772	0.172866	0.174716	0.18092	0.178274	0.164054	0.169789	0.175364	0.163046	0.221191	0.205148	0.150039	0.157585	0.155712	0.150141	0.155303	0.172143	0.148386	0.144947	0.14996
[truncated: 16 more columns]
