# Supplementary material for: Population Genetic Analysis of Modern and Ancient DNA Variations Yields New Insights Into the Formation, Genetic Structure, and Phylogenetic Relationship of Northern Han Chinese
Source: Front Genet. 2019 Oct 30;10:1045. doi: 10.3389/fgene.2019.01045 (PMC6832103; doi:10.3389/fgene.2019.01045)
Supplement: Supplementary file 9 [file Table_8.xlsx]

## Sheet: Sheet1
Table S8. Results of f3 statistics of the form (A, B; Shanxi Han)
A	B	C	f3	stderr	Zscore	nsnps
Russia_DevilsGate	Oakaie	ShanxiHan	-0.011925	0.009976	-1.195	3041
Oakaie	Russia_DevilsGate	ShanxiHan	-0.011925	0.009976	-1.195	3041
GoyetQ116	Russia_DevilsGate	ShanxiHan	-0.007141	0.007143	-1	8398
Russia_DevilsGate	GoyetQ116	ShanxiHan	-0.007141	0.007143	-1	8398
Ust_Ishim	Russia_DevilsGate	ShanxiHan	-0.004968	0.00433	-1.147	13129
Russia_DevilsGate	Ust_Ishim	ShanxiHan	-0.004968	0.00433	-1.147	13129
Nui_Nap	Russia_DevilsGate	ShanxiHan	-0.002888	0.007447	-0.388	5716
Russia_DevilsGate	Nui_Nap	ShanxiHan	-0.002888	0.007447	-0.388	5716
Nui_Nap	Nepal_Samzdong	ShanxiHan	0.000763	0.001446	0.528	76384
Nepal_Samzdong	Nui_Nap	ShanxiHan	0.000763	0.001446	0.528	76384
ManBac	Russia_DevilsGate	ShanxiHan	0.001469	0.008707	0.169	3813
Russia_DevilsGate	ManBac	ShanxiHan	0.001469	0.008707	0.169	3813
Nui_Nap	Nepal_Mebrak	ShanxiHan	0.001717	0.002388	0.719	53653
Nepal_Mebrak	Nui_Nap	ShanxiHan	0.001717	0.002388	0.719	53653
Luxembourg	Russia_DevilsGate	ShanxiHan	0.001985	0.004566	0.435	13147
Russia_DevilsGate	Luxembourg	ShanxiHan	0.001985	0.004566	0.435	13147
Nui_Nap	Nepal_Chokhopani	ShanxiHan	0.002168	0.002332	0.93	75891
Nepal_Chokhopani	Nui_Nap	ShanxiHan	0.002168	0.002332	0.93	75891
ManBac	Nepal_Mebrak	ShanxiHan	0.002284	0.002679	0.853	36799
Nepal_Mebrak	ManBac	ShanxiHan	0.002284	0.002679	0.853	36799
Nepal_Chokhopani	Russia_DevilsGate	ShanxiHan	0.003195	0.005144	0.621	12938
Russia_DevilsGate	Nepal_Chokhopani	ShanxiHan	0.003195	0.005144	0.621	12938
Italy_Iceman	Russia_DevilsGate	ShanxiHan	0.003636	0.005538	0.657	12844
Russia_DevilsGate	Italy_Iceman	ShanxiHan	0.003636	0.005538	0.657	12844
Nepal_Samzdong	Russia_DevilsGate	ShanxiHan	0.003764	0.003249	1.158	13026
Russia_DevilsGate	Nepal_Samzdong	ShanxiHan	0.003764	0.003249	1.158	13026
ManBac	Nepal_Samzdong	ShanxiHan	0.00379	0.00153	2.477	51835
Nepal_Samzdong	ManBac	ShanxiHan	0.00379	0.00153	2.477	51835
Stuttgar	Russia_DevilsGate	ShanxiHan	0.003819	0.00438	0.872	13007
Russia_DevilsGate	Stuttgar	ShanxiHan	0.003819	0.00438	0.872	13007
Russia_DevilsGate	BanChiang	ShanxiHan	0.004094	0.017376	0.236	1050
BanChiang	Russia_DevilsGate	ShanxiHan	0.004094	0.017376	0.236	1050
Nepal_Chokhopani	La_Brana_HG	ShanxiHan	0.004129	0.002001	2.063	147460
La_Brana_HG	Nepal_Chokhopani	ShanxiHan	0.004129	0.002001	2.063	147460
Nui_Nap	Luxembourg	ShanxiHan	0.004161	0.002056	2.024	77157
Luxembourg	Nui_Nap	ShanxiHan	0.004161	0.002056	2.024	77157
ManBac	Nepal_Chokhopani	ShanxiHan	0.00424	0.002447	1.732	51494
Nepal_Chokhopani	ManBac	ShanxiHan	0.00424	0.002447	1.732	51494
Nui_Nap	Oakaie	ShanxiHan	0.004521	0.003694	1.224	23921
Oakaie	Nui_Nap	ShanxiHan	0.004521	0.003694	1.224	23921
Nepal_Samzdong	BanChiang	ShanxiHan	0.004755	0.003198	1.487	12880
BanChiang	Nepal_Samzdong	ShanxiHan	0.004755	0.003198	1.487	12880
Vindija	Nepal_Mebrak	ShanxiHan	0.004938	0.002285	2.161	101358
Nepal_Mebrak	Vindija	ShanxiHan	0.004938	0.002285	2.161	101358
Iberia_HG	Nepal_Chokhopani	ShanxiHan	0.005199	0.001771	2.935	160764
Nepal_Chokhopani	Iberia_HG	ShanxiHan	0.005199	0.001771	2.935	160764
Nepal_Mebrak	GoyetQ116	ShanxiHan	0.005219	0.002486	2.1	75539
GoyetQ116	Nepal_Mebrak	ShanxiHan	0.005219	0.002486	2.1	75539
Luxembourg	Nepal_Chokhopani	ShanxiHan	0.005402	0.001807	2.989	161459
Nepal_Chokhopani	Luxembourg	ShanxiHan	0.005402	0.001807	2.989	161459
Nui_Nap	Tianyuan	ShanxiHan	0.005856	0.00248	2.361	69401
Tianyuan	Nui_Nap	ShanxiHan	0.005856	0.00248	2.361	69401
Nui_Nap	Ust_Ishim	ShanxiHan	0.005927	0.001978	2.996	77039
Ust_Ishim	Nui_Nap	ShanxiHan	0.005927	0.001978	2.996	77039
Russia_DevilsGate	VatKomnou	ShanxiHan	0.006206	0.024385	0.255	559
VatKomnou	Russia_DevilsGate	ShanxiHan	0.006206	0.024385	0.255	559
Nepal_Mebrak	BanChiang	ShanxiHan	0.006377	0.005857	1.089	9144
BanChiang	Nepal_Mebrak	ShanxiHan	0.006377	0.005857	1.089	9144
Luxembourg	Nepal_Mebrak	ShanxiHan	0.006624	0.001927	3.438	108471
Nepal_Mebrak	Luxembourg	ShanxiHan	0.006624	0.001927	3.438	108471
Stuttgar	Nepal_Mebrak	ShanxiHan	0.006828	0.001739	3.926	107096
Nepal_Mebrak	Stuttgar	ShanxiHan	0.006828	0.001739	3.926	107096
Nepal_Mebrak	Russia_DevilsGate	ShanxiHan	0.006908	0.006118	1.129	8673
Russia_DevilsGate	Nepal_Mebrak	ShanxiHan	0.006908	0.006118	1.129	8673
Ust_Ishim	Nepal_Mebrak	ShanxiHan	0.00696	0.001886	3.689	108272
Nepal_Mebrak	Ust_Ishim	ShanxiHan	0.00696	0.001886	3.689	108272
Ust_Ishim	Nepal_Chokhopani	ShanxiHan	0.007274	0.001722	4.225	161298
Nepal_Chokhopani	Ust_Ishim	ShanxiHan	0.007274	0.001722	4.225	161298
Iberia_HG	Nepal_Mebrak	ShanxiHan	0.007631	0.00194	3.933	108046
Nepal_Mebrak	Iberia_HG	ShanxiHan	0.007631	0.00194	3.933	108046
Nepal_Mebrak	Tianyuan	ShanxiHan	0.007684	0.002519	3.05	84946
Tianyuan	Nepal_Mebrak	ShanxiHan	0.007684	0.002519	3.05	84946
Nepal_Mebrak	Italy_Iceman	ShanxiHan	0.008006	0.002015	3.973	106485
Italy_Iceman	Nepal_Mebrak	ShanxiHan	0.008006	0.002015	3.973	106485
Vindija	Nepal_Chokhopani	ShanxiHan	0.008035	0.001844	4.359	150370
Nepal_Chokhopani	Vindija	ShanxiHan	0.008035	0.001844	4.359	150370
Nui_Nap	Stuttgar	ShanxiHan	0.008077	0.001944	4.155	76185
Stuttgar	Nui_Nap	ShanxiHan	0.008077	0.001944	4.155	76185
Nepal_Chokhopani	Italy_Iceman	ShanxiHan	0.00829	0.00196	4.23	158146
Italy_Iceman	Nepal_Chokhopani	ShanxiHan	0.00829	0.00196	4.23	158146
Stuttgar	Nepal_Chokhopani	ShanxiHan	0.008337	0.00169	4.934	159399
Nepal_Chokhopani	Stuttgar	ShanxiHan	0.008337	0.00169	4.934	159399
Nepal_Samzdong	Oakaie	ShanxiHan	0.008576	0.001922	4.462	37927
Oakaie	Nepal_Samzdong	ShanxiHan	0.008576	0.001922	4.462	37927
Nui_Nap	Denisovan	ShanxiHan	0.008675	0.002322	3.737	77290
Denisovan	Nui_Nap	ShanxiHan	0.008675	0.002322	3.737	77290
Nepal_Mebrak	La_Brana_HG	ShanxiHan	0.008709	0.002223	3.919	100231
La_Brana_HG	Nepal_Mebrak	ShanxiHan	0.008709	0.002223	3.919	100231
Denisovan	Nepal_Chokhopani	ShanxiHan	0.00879	0.001787	4.918	161814
Nepal_Chokhopani	Denisovan	ShanxiHan	0.00879	0.001787	4.918	161814
Nepal_Chokhopani	Tianyuan	ShanxiHan	0.008803	0.002044	4.307	123034
Tianyuan	Nepal_Chokhopani	ShanxiHan	0.008803	0.002044	4.307	123034
Denisovan	Nepal_Mebrak	ShanxiHan	0.008898	0.00217	4.101	108671
Nepal_Mebrak	Denisovan	ShanxiHan	0.008898	0.00217	4.101	108671
Nui_Nap	Vindija	ShanxiHan	0.00916	0.002529	3.623	73104
Vindija	Nui_Nap	ShanxiHan	0.00916	0.002529	3.623	73104
Nepal_Chokhopani	VatKomnou	ShanxiHan	0.00926	0.007136	1.298	7492
VatKomnou	Nepal_Chokhopani	ShanxiHan	0.00926	0.007136	1.298	7492
Nepal_Chokhopani	BanChiang	ShanxiHan	0.009404	0.005076	1.852	12796
BanChiang	Nepal_Chokhopani	ShanxiHan	0.009404	0.005076	1.852	12796
Nui_Nap	Italy_Iceman	ShanxiHan	0.009517	0.00244	3.9	76295
Italy_Iceman	Nui_Nap	ShanxiHan	0.009517	0.00244	3.9	76295
Nepal_Chokhopani	Oakaie	ShanxiHan	0.009555	0.003102	3.08	37679
Oakaie	Nepal_Chokhopani	ShanxiHan	0.009555	0.003102	3.08	37679
Iberia_HG	Russia_DevilsGate	ShanxiHan	0.009664	0.004554	2.122	13077
Russia_DevilsGate	Iberia_HG	ShanxiHan	0.009664	0.004554	2.122	13077
Stuttgar	Nepal_Samzdong	ShanxiHan	0.009686	0.001187	8.16	160173
Nepal_Samzdong	Stuttgar	ShanxiHan	0.009686	0.001187	8.16	160173
Nepal_Samzdong	Tianyuan	ShanxiHan	0.009728	0.001419	6.856	123800
Tianyuan	Nepal_Samzdong	ShanxiHan	0.009728	0.001419	6.856	123800
Luxembourg	Nepal_Samzdong	ShanxiHan	0.009879	0.001211	8.157	162291
Nepal_Samzdong	Luxembourg	ShanxiHan	0.009879	0.001211	8.157	162291
Nepal_Samzdong	VatKomnou	ShanxiHan	0.010304	0.004296	2.399	7550
VatKomnou	Nepal_Samzdong	ShanxiHan	0.010304	0.004296	2.399	7550
Nui_Nap	Iberia_HG	ShanxiHan	0.010502	0.002035	5.16	77157
Iberia_HG	Nui_Nap	ShanxiHan	0.010502	0.002035	5.16	77157
Ust_Ishim	Nepal_Samzdong	ShanxiHan	0.010737	0.001156	9.287	162101
Nepal_Samzdong	Ust_Ishim	ShanxiHan	0.010737	0.001156	9.287	162101
Vindija	Russia_DevilsGate	ShanxiHan	0.010939	0.005696	1.92	12208
Russia_DevilsGate	Vindija	ShanxiHan	0.010939	0.005696	1.92	12208
Denisovan	Nepal_Samzdong	ShanxiHan	0.011055	0.001274	8.679	162625
Nepal_Samzdong	Denisovan	ShanxiHan	0.011055	0.001274	8.679	162625
Iberia_HG	Nepal_Samzdong	ShanxiHan	0.0112	0.001164	9.624	161614
Nepal_Samzdong	Iberia_HG	ShanxiHan	0.0112	0.001164	9.624	161614
Nepal_Samzdong	GoyetQ116	ShanxiHan	0.011243	0.001498	7.507	109645
GoyetQ116	Nepal_Samzdong	ShanxiHan	0.011243	0.001498	7.507	109645
Nui_Nap	La_Brana_HG	ShanxiHan	0.01138	0.00244	4.664	74337
La_Brana_HG	Nui_Nap	ShanxiHan	0.01138	0.00244	4.664	74337
Nepal_Chokhopani	GoyetQ116	ShanxiHan	0.011691	0.002388	4.895	109031
GoyetQ116	Nepal_Chokhopani	ShanxiHan	0.011691	0.002388	4.895	109031
Nepal_Mebrak	Oakaie	ShanxiHan	0.01173	0.003242	3.618	26295
Oakaie	Nepal_Mebrak	ShanxiHan	0.01173	0.003242	3.618	26295
Denisovan	Russia_DevilsGate	ShanxiHan	0.011734	0.005542	2.117	13189
Russia_DevilsGate	Denisovan	ShanxiHan	0.011734	0.005542	2.117	13189
Vindija	Nepal_Samzdong	ShanxiHan	0.012044	0.001375	8.757	151087
Nepal_Samzdong	Vindija	ShanxiHan	0.012044	0.001375	8.757	151087
Nepal_Samzdong	La_Brana_HG	ShanxiHan	0.012072	0.001322	9.132	148298
La_Brana_HG	Nepal_Samzdong	ShanxiHan	0.012072	0.001322	9.132	148298
Nepal_Samzdong	Italy_Iceman	ShanxiHan	0.013579	0.001252	10.842	159017
Italy_Iceman	Nepal_Samzdong	ShanxiHan	0.013579	0.001252	10.842	159017
Tianyuan	Oakaie	ShanxiHan	0.013994	0.003646	3.838	33443
Oakaie	Tianyuan	ShanxiHan	0.013994	0.003646	3.838	33443
Nepal_Mebrak	VatKomnou	ShanxiHan	0.014208	0.007893	1.8	5313
VatKomnou	Nepal_Mebrak	ShanxiHan	0.014208	0.007893	1.8	5313
Oakaie	VatKomnou	ShanxiHan	0.014756	0.011114	1.328	2667
VatKomnou	Oakaie	ShanxiHan	0.014756	0.011114	1.328	2667
La_Brana_HG	Russia_DevilsGate	ShanxiHan	0.015274	0.005753	2.655	11819
Russia_DevilsGate	La_Brana_HG	ShanxiHan	0.015274	0.005753	2.655	11819
Ust_Ishim	VatKomnou	ShanxiHan	0.015732	0.005497	2.862	7614
VatKomnou	Ust_Ishim	ShanxiHan	0.015732	0.005497	2.862	7614
Nui_Nap	BanChiang	ShanxiHan	0.016424	0.005991	2.741	9141
BanChiang	Nui_Nap	ShanxiHan	0.016424	0.005991	2.741	9141
Nui_Nap	GoyetQ116	ShanxiHan	0.016552	0.00252	6.567	65016
GoyetQ116	Nui_Nap	ShanxiHan	0.016552	0.00252	6.567	65016
GoyetQ116	VatKomnou	ShanxiHan	0.017625	0.008144	2.164	6607
VatKomnou	GoyetQ116	ShanxiHan	0.017625	0.008144	2.164	6607
ManBac	Ust_Ishim	ShanxiHan	0.017698	0.002098	8.434	52326
Ust_Ishim	ManBac	ShanxiHan	0.017698	0.002098	8.434	52326
ManBac	Luxembourg	ShanxiHan	0.017926	0.002352	7.622	52365
Luxembourg	ManBac	ShanxiHan	0.017926	0.002352	7.622	52365
Tianyuan	Russia_DevilsGate	ShanxiHan	0.01804	0.00608	2.967	9533
Russia_DevilsGate	Tianyuan	ShanxiHan	0.01804	0.00608	2.967	9533
ManBac	Stuttgar	ShanxiHan	0.019015	0.002234	8.511	51669
Stuttgar	ManBac	ShanxiHan	0.019015	0.002234	8.511	51669
ManBac	Vindija	ShanxiHan	0.019797	0.002561	7.73	49712
Vindija	ManBac	ShanxiHan	0.019797	0.002561	7.73	49712
ManBac	Tianyuan	ShanxiHan	0.020207	0.002738	7.38	47683
Tianyuan	ManBac	ShanxiHan	0.020207	0.002738	7.38	47683
Nepal_Mebrak	Nepal_Chokhopani	ShanxiHan	0.020616	0.002181	9.451	106650
Nepal_Chokhopani	Nepal_Mebrak	ShanxiHan	0.020616	0.002181	9.451	106650
ManBac	Iberia_HG	ShanxiHan	0.020992	0.002264	9.273	52350
Iberia_HG	ManBac	ShanxiHan	0.020992	0.002264	9.273	52350
Nepal_Samzdong	Nepal_Chokhopani	ShanxiHan	0.021425	0.001218	17.59	159763
Nepal_Chokhopani	Nepal_Samzdong	ShanxiHan	0.021425	0.001218	17.59	159763
Iberia_HG	BanChiang	ShanxiHan	0.0215	0.004332	4.964	13016
BanChiang	Iberia_HG	ShanxiHan	0.0215	0.004332	4.964	13016
Ust_Ishim	Oakaie	ShanxiHan	0.021521	0.002707	7.95	38225
Oakaie	Ust_Ishim	ShanxiHan	0.021521	0.002707	7.95	38225
Denisovan	Oakaie	ShanxiHan	0.021534	0.003289	6.547	38411
Oakaie	Denisovan	ShanxiHan	0.021534	0.003289	6.547	38411
ManBac	Denisovan	ShanxiHan	0.021549	0.002563	8.408	52490
Denisovan	ManBac	ShanxiHan	0.021549	0.002563	8.408	52490
ManBac	GoyetQ116	ShanxiHan	0.021947	0.002831	7.754	44781
GoyetQ116	ManBac	ShanxiHan	0.021947	0.002831	7.754	44781
Stuttgar	BanChiang	ShanxiHan	0.022331	0.00439	5.087	12871
BanChiang	Stuttgar	ShanxiHan	0.022331	0.00439	5.087	12871
GoyetQ116	BanChiang	ShanxiHan	0.022359	0.00581	3.848	10949
BanChiang	GoyetQ116	ShanxiHan	0.022359	0.00581	3.848	10949
Vindija	Oakaie	ShanxiHan	0.02248	0.003337	6.736	36188
Oakaie	Vindija	ShanxiHan	0.02248	0.003337	6.736	36188
ManBac	Oakaie	ShanxiHan	0.022624	0.003734	6.058	17466
Oakaie	ManBac	ShanxiHan	0.022624	0.003734	6.058	17466
Luxembourg	BanChiang	ShanxiHan	0.023187	0.004526	5.123	13000
BanChiang	Luxembourg	ShanxiHan	0.023187	0.004526	5.123	13000
Nepal_Mebrak	Nepal_Samzdong	ShanxiHan	0.023398	0.001573	14.876	107286
Nepal_Samzdong	Nepal_Mebrak	ShanxiHan	0.023398	0.001573	14.876	107286
Iberia_HG	Oakaie	ShanxiHan	0.023413	0.002736	8.556	38254
Oakaie	Iberia_HG	ShanxiHan	0.023413	0.002736	8.556	38254
Ust_Ishim	BanChiang	ShanxiHan	0.023698	0.004189	5.657	12978
BanChiang	Ust_Ishim	ShanxiHan	0.023698	0.004189	5.657	12978
La_Brana_HG	Oakaie	ShanxiHan	0.024317	0.003312	7.341	36479
Oakaie	La_Brana_HG	ShanxiHan	0.024317	0.003312	7.341	36479
La_Brana_HG	BanChiang	ShanxiHan	0.02435	0.005688	4.281	12472
BanChiang	La_Brana_HG	ShanxiHan	0.02435	0.005688	4.281	12472
ManBac	La_Brana_HG	ShanxiHan	0.024683	0.002686	9.19	50542
La_Brana_HG	ManBac	ShanxiHan	0.024683	0.002686	9.19	50542
ManBac	Italy_Iceman	ShanxiHan	0.025719	0.002666	9.648	51850
Italy_Iceman	ManBac	ShanxiHan	0.025719	0.002666	9.648	51850
Iberia_HG	VatKomnou	ShanxiHan	0.025806	0.006359	4.058	7599
VatKomnou	Iberia_HG	ShanxiHan	0.025806	0.006359	4.058	7599
Tianyuan	VatKomnou	ShanxiHan	0.02695	0.006749	3.993	6997
VatKomnou	Tianyuan	ShanxiHan	0.02695	0.006749	3.993	6997
Denisovan	BanChiang	ShanxiHan	0.02738	0.005748	4.763	13030
BanChiang	Denisovan	ShanxiHan	0.02738	0.005748	4.763	13030
Nui_Nap	VatKomnou	ShanxiHan	0.027945	0.008494	3.29	5334
VatKomnou	Nui_Nap	ShanxiHan	0.027945	0.008494	3.29	5334
Vindija	BanChiang	ShanxiHan	0.027998	0.005903	4.743	12298
BanChiang	Vindija	ShanxiHan	0.027998	0.005903	4.743	12298
Denisovan	VatKomnou	ShanxiHan	0.028249	0.007544	3.744	7666
VatKomnou	Denisovan	ShanxiHan	0.028249	0.007544	3.744	7666
Stuttgar	Oakaie	ShanxiHan	0.02828	0.002799	10.102	37820
Oakaie	Stuttgar	ShanxiHan	0.02828	0.002799	10.102	37820
Luxembourg	VatKomnou	ShanxiHan	0.02876	0.006464	4.449	7597
VatKomnou	Luxembourg	ShanxiHan	0.02876	0.006464	4.449	7597
ManBac	Nui_Nap	ShanxiHan	0.028937	0.002735	10.58	37584
Nui_Nap	ManBac	ShanxiHan	0.028937	0.002735	10.58	37584
Italy_Iceman	VatKomnou	ShanxiHan	0.029206	0.007072	4.13	7554
VatKomnou	Italy_Iceman	ShanxiHan	0.029206	0.007072	4.13	7554
Luxembourg	Oakaie	ShanxiHan	0.029366	0.0029	10.126	38294
Oakaie	Luxembourg	ShanxiHan	0.029366	0.0029	10.126	38294
GoyetQ116	Oakaie	ShanxiHan	0.029987	0.003697	8.112	31106
Oakaie	GoyetQ116	ShanxiHan	0.029987	0.003697	8.112	31106
Vindija	VatKomnou	ShanxiHan	0.030002	0.00799	3.755	7229
VatKomnou	Vindija	ShanxiHan	0.030002	0.00799	3.755	7229
Italy_Iceman	BanChiang	ShanxiHan	0.031657	0.005549	5.705	12847
BanChiang	Italy_Iceman	ShanxiHan	0.031657	0.005549	5.705	12847
Stuttgar	VatKomnou	ShanxiHan	0.031799	0.005757	5.524	7544
VatKomnou	Stuttgar	ShanxiHan	0.031799	0.005757	5.524	7544
Italy_Iceman	Oakaie	ShanxiHan	0.032506	0.003194	10.178	37836
Oakaie	Italy_Iceman	ShanxiHan	0.032506	0.003194	10.178	37836
Tianyuan	BanChiang	ShanxiHan	0.033063	0.005968	5.54	11624
BanChiang	Tianyuan	ShanxiHan	0.033063	0.005968	5.54	11624
La_Brana_HG	VatKomnou	ShanxiHan	0.034667	0.007802	4.444	7322
VatKomnou	La_Brana_HG	ShanxiHan	0.034667	0.007802	4.444	7322
BanChiang	Oakaie	ShanxiHan	0.034891	0.00895	3.898	4407
Oakaie	BanChiang	ShanxiHan	0.034891	0.00895	3.898	4407
BanChiang	VatKomnou	ShanxiHan	0.040393	0.017842	2.264	1057
VatKomnou	BanChiang	ShanxiHan	0.040393	0.017842	2.264	1057
ManBac	BanChiang	ShanxiHan	0.041154	0.006111	6.735	6926
BanChiang	ManBac	ShanxiHan	0.041154	0.006111	6.735	6926
Stuttgar	Tianyuan	ShanxiHan	0.04339	0.002342	18.524	123285
Tianyuan	Stuttgar	ShanxiHan	0.04339	0.002342	18.524	123285
Italy_Iceman	Tianyuan	ShanxiHan	0.04378	0.002501	17.507	123478
Tianyuan	Italy_Iceman	ShanxiHan	0.04378	0.002501	17.507	123478
ManBac	VatKomnou	ShanxiHan	0.044434	0.00857	5.185	4103
VatKomnou	ManBac	ShanxiHan	0.044434	0.00857	5.185	4103
Iberia_HG	Tianyuan	ShanxiHan	0.046373	0.002321	19.976	124839
Tianyuan	Iberia_HG	ShanxiHan	0.046373	0.002321	19.976	124839
Luxembourg	Tianyuan	ShanxiHan	0.046393	0.002299	20.18	124973
Tianyuan	Luxembourg	ShanxiHan	0.046393	0.002299	20.18	124973
La_Brana_HG	Tianyuan	ShanxiHan	0.047851	0.002623	18.242	118559
Tianyuan	La_Brana_HG	ShanxiHan	0.047851	0.002623	18.242	118559
Ust_Ishim	Tianyuan	ShanxiHan	0.051953	0.002671	19.45	124876
Tianyuan	Ust_Ishim	ShanxiHan	0.051953	0.002671	19.45	124876
Vindija	Tianyuan	ShanxiHan	0.054052	0.002853	18.945	118428
Tianyuan	Vindija	ShanxiHan	0.054052	0.002853	18.945	118428
Denisovan	Tianyuan	ShanxiHan	0.055613	0.002644	21.033	125389
Tianyuan	Denisovan	ShanxiHan	0.055613	0.002644	21.033	125389
GoyetQ116	Tianyuan	ShanxiHan	0.057106	0.002963	19.275	97078
Tianyuan	GoyetQ116	ShanxiHan	0.057106	0.002963	19.275	97078
Ust_Ishim	Italy_Iceman	ShanxiHan	0.071358	0.002515	28.368	160302
Italy_Iceman	Ust_Ishim	ShanxiHan	0.071358	0.002515	28.368	160302
Denisovan	La_Brana_HG	ShanxiHan	0.073421	0.002474	29.673	150011
La_Brana_HG	Denisovan	ShanxiHan	0.073421	0.002474	29.673	150011
Ust_Ishim	La_Brana_HG	ShanxiHan	0.073483	0.002549	28.825	149480
La_Brana_HG	Ust_Ishim	ShanxiHan	0.073483	0.002549	28.825	149480
Ust_Ishim	Iberia_HG	ShanxiHan	0.074081	0.002418	30.641	162703
Iberia_HG	Ust_Ishim	ShanxiHan	0.074081	0.002418	30.641	162703
Ust_Ishim	Stuttgar	ShanxiHan	0.07413	0.002416	30.687	161243
Stuttgar	Ust_Ishim	ShanxiHan	0.07413	0.002416	30.687	161243
Iberia_HG	Denisovan	ShanxiHan	0.074475	0.002242	33.221	163276
Denisovan	Iberia_HG	ShanxiHan	0.074475	0.002242	33.221	163276
Luxembourg	Denisovan	ShanxiHan	0.074535	0.002388	31.207	164022
Denisovan	Luxembourg	ShanxiHan	0.074535	0.002388	31.207	164022
Luxembourg	Vindija	ShanxiHan	0.074918	0.002521	29.723	152428
Vindija	Luxembourg	ShanxiHan	0.074918	0.002521	29.723	152428
Luxembourg	Ust_Ishim	ShanxiHan	0.076611	0.002708	28.286	163355
Ust_Ishim	Luxembourg	ShanxiHan	0.076611	0.002708	28.286	163355
Vindija	La_Brana_HG	ShanxiHan	0.077208	0.002711	28.484	139875
La_Brana_HG	Vindija	ShanxiHan	0.077208	0.002711	28.484	139875
Vindija	Iberia_HG	ShanxiHan	0.077499	0.002469	31.391	151670
Iberia_HG	Vindija	ShanxiHan	0.077499	0.002469	31.391	151670
Vindija	Italy_Iceman	ShanxiHan	0.080087	0.00262	30.567	149571
Italy_Iceman	Vindija	ShanxiHan	0.080087	0.00262	30.567	149571
Denisovan	Italy_Iceman	ShanxiHan	0.080305	0.002454	32.731	160863
Italy_Iceman	Denisovan	ShanxiHan	0.080305	0.002454	32.731	160863
Denisovan	GoyetQ116	ShanxiHan	0.081107	0.003235	25.072	110881
GoyetQ116	Denisovan	ShanxiHan	0.081107	0.003235	25.072	110881
Vindija	Stuttgar	ShanxiHan	0.08123	0.002396	33.899	150259
Stuttgar	Vindija	ShanxiHan	0.08123	0.002396	33.899	150259
Denisovan	Stuttgar	ShanxiHan	0.081531	0.002241	36.383	161818
Stuttgar	Denisovan	ShanxiHan	0.081531	0.002241	36.383	161818
Vindija	GoyetQ116	ShanxiHan	0.082299	0.003378	24.366	104780
GoyetQ116	Vindija	ShanxiHan	0.082299	0.003378	24.366	104780
Ust_Ishim	Denisovan	ShanxiHan	0.082608	0.002715	30.422	163781
Denisovan	Ust_Ishim	ShanxiHan	0.082608	0.002715	30.422	163781
Ust_Ishim	Vindija	ShanxiHan	0.083768	0.003004	27.882	152123
Vindija	Ust_Ishim	ShanxiHan	0.083768	0.003004	27.882	152123
Ust_Ishim	GoyetQ116	ShanxiHan	0.086978	0.003332	26.101	110400
GoyetQ116	Ust_Ishim	ShanxiHan	0.086978	0.003332	26.101	110400
Stuttgar	GoyetQ116	ShanxiHan	0.098286	0.002863	34.326	108983
GoyetQ116	Stuttgar	ShanxiHan	0.098286	0.002863	34.326	108983
GoyetQ116	Italy_Iceman	ShanxiHan	0.100104	0.002967	33.734	109313
Italy_Iceman	GoyetQ116	ShanxiHan	0.100104	0.002967	33.734	109313
Stuttgar	La_Brana_HG	ShanxiHan	0.112887	0.002645	42.682	147556
La_Brana_HG	Stuttgar	ShanxiHan	0.112887	0.002645	42.682	147556
Iberia_HG	Stuttgar	ShanxiHan	0.113453	0.002471	45.906	160488
Stuttgar	Iberia_HG	ShanxiHan	0.113453	0.002471	45.906	160488
Iberia_HG	Italy_Iceman	ShanxiHan	0.117378	0.002552	46.002	159708
Italy_Iceman	Iberia_HG	ShanxiHan	0.117378	0.002552	46.002	159708
Italy_Iceman	La_Brana_HG	ShanxiHan	0.119401	0.002922	40.859	147171
La_Brana_HG	Italy_Iceman	ShanxiHan	0.119401	0.002922	40.859	147171
Luxembourg	Stuttgar	ShanxiHan	0.121245	0.00261	46.452	161177
Stuttgar	Luxembourg	ShanxiHan	0.121245	0.00261	46.452	161177
Luxembourg	GoyetQ116	ShanxiHan	0.121555	0.003059	39.739	110472
GoyetQ116	Luxembourg	ShanxiHan	0.121555	0.003059	39.739	110472
Luxembourg	Italy_Iceman	ShanxiHan	0.122933	0.002666	46.109	160346
Italy_Iceman	Luxembourg	ShanxiHan	0.122933	0.002666	46.109	160346
GoyetQ116	La_Brana_HG	ShanxiHan	0.124954	0.003378	36.988	105148
La_Brana_HG	GoyetQ116	ShanxiHan	0.124954	0.003378	36.988	105148
Iberia_HG	GoyetQ116	ShanxiHan	0.12526	0.003034	41.289	110332
GoyetQ116	Iberia_HG	ShanxiHan	0.12526	0.003034	41.289	110332
Stuttgar	Italy_Iceman	ShanxiHan	0.142613	0.002603	54.792	158139
Italy_Iceman	Stuttgar	ShanxiHan	0.142613	0.002603	54.792	158139
Luxembourg	La_Brana_HG	ShanxiHan	0.188028	0.003188	58.985	149240
La_Brana_HG	Luxembourg	ShanxiHan	0.188028	0.003188	58.985	149240
Luxembourg	Iberia_HG	ShanxiHan	0.188938	0.00305	61.946	162269
Iberia_HG	Luxembourg	ShanxiHan	0.188938	0.00305	61.946	162269
Iberia_HG	La_Brana_HG	ShanxiHan	0.408484	0.003295	123.957	148040
La_Brana_HG	Iberia_HG	ShanxiHan	0.408484	0.003295	123.957	148040
Vindija	Denisovan	ShanxiHan	0.539916	0.004596	117.481	151018
Denisovan	Vindija	ShanxiHan	0.539916	0.004596	117.481	151018
